# Supplementary material for: A genome size and phylogenetic survey of Mediterranean Tripleurospermum and Matricaria (Anthemideae, Asteraceae)
Source: PLoS One. 2018 Oct 9;13(10):e0203762. doi: 10.1371/journal.pone.0203762 (PMC6177153; doi:10.1371/journal.pone.0203762)
Supplement: S1 File — (FAS) [file pone.0203762.s001.fas]

>Artabsinthium
TCGAACCCTGCAAAGCAGAACGACCCGTGAACACGTAAAAACAACC-AGCGTC--GATTG
GATCAGGCGCTTGTTTGATCCTGTCGACGCTTTGTCGACGCGCATTCACTCGGGTTC--T
TTTGGA-CCTTGTGAGTGTGTCGTTGGCGCATTAACAACCCCCGGCACAATGTGTGCCAA
GGAAAACTAAACTCTAGAAGGCTCGTTTTCATGTTGCACCCGTTCGCGGTGTGCTCATGG
GATGTGGCTTCTTTATAA-TCACAAACGACTCTCGGCAACGGATATCTCGGCTCACGCAT
CGATGAAGAACGTAGCAAAATGCGATACTTGGTGTGAATTGCAGAATCCCGTGAACCATC
GAGTTTTTGAACGCAAGTTGCGCCCGAAGCCTTTTGGCCGAGGGCACGTCTGCCTGGGCG
TCACGCATCGCGTCGCCCCCCACAGTTCTCCGCAAAGGGAACTTGTGTTTTGGGGGCGGA
TATTGGTCTCCCGTGCTCATGGCGTGGTTGGCCGAAATAGGAGTCCCTTCGATGGACGCA
CGAACTAGTGGTGGTCGTAAAAACCCTCGTCTTTTGTTTCGTGCCGTTAGTCGCAAGGG-
AAACTCTTAGAAAACCC-CAACGTGTCGTCTT--GACGACGCTTCGACCAGTCGGCCTAG
-TTGTCCGTAAAGGTGGATGAGTGGTGTTTGGTTTGTTACGTGTGGTTGGCTGCGGCGTT
TGCAACAACTTCCATGCTTTCAGACCTCTTCAGTTGTGCGGCAAGGCTTGTATCGCCTTG
AGCGTGCTGTGGGTTTTCTGTGTTGGCTACCTAATCAATGGTATCGGTTGGATTGATCAA
AGTTTGATTTCGTCT---------------------------------------------
------------------------------------------------------------
-TTTGTCGCATTCGCGGCGTGAGGTGAACCTCGATGCGGTCTCTTTGATCCACCTCGTTG
AAGCACATGCCTTGACGTTGTGGCACATTGAGCATTGCTTGGTCTCTTGTATACGGAACA
TATAGTGGGCATGGATCTAACGA-TTC-TCGTTTGCCCTCATATTA-GCG-TAACGCTTC
TCTAACACGA-CTTGCACCNNNNNNNNNNNNNNNNNNNNNNNNNNNNNNNNNNNNNNNNN
NNNNNNNNNNNNNNNNNNNNNNNNN
>Arttridentata
TCGAACCCTGCAAAGCAGAACGACCCGTGAACACGTAAAAATACCCGAGTGTN--GATTG
GATCAAGCGCTTGTTTGATCCTCTCGACGCTTTGTCGATGCGCGTTTACTCGAGTTC--T
TTTGGA-CCGTGTGAATGTGTANTTGGCGCATTAACAACCCCCGGCACAATGTGTGCCAA
GGAAAACTAAACTCTAGAAGGCTCGTTTTCATGTTGCCCCCGTTCGCGGTGTGCTCATGG
GATGTGGCTTCTTTATAA-TCACAAACGACTTTCGGCAACGGATATCTCGGCTCACGCAT
CGATGAAGAACGTAGCAAAATGCGATACTTGGTGTGAATTGCAGAATCCCGTGAACCATC
GAGTTTTTGAACGCAAGTTGCGCCCGAAGCCTTTTGGCCGAGGGCACGTCTGCCTGGGCG
TCACGCATCGCGTCGCCCCCCACAACTCTCCGTAAAGGGAGCTTGTGTTTTGGGGGCGGA
TATTGGTCTCCCGTGCTCATGGCGTGGTTGGCCGAAATAGGAGTCCCTTCGATGGACGCA
CGAACTAGTGGTGGTCGTAAAAACCCTCGTCTTTTGCTTCGTGCCGTTAGTCGCANGGG-
AAACTCTTAGAA-ACCC-CAACGTGTCGTCTCTCGACGACGCTTCGACCGGTCGGCCTAG
-TTGACCGTAAAGGTGGATGAGTGGTGTTTGGTTTGTTACGTGTGGTTGGCTGCGGCGTT
TGCAACAACTTCCATGCTTTCAGACCTCTTCATTTGTGCGGCAAGGCTTGTATCGCCTTG
AGCGTATTGGGGGTTTGCTGTGTTGAATACCTAATCAATGGTATCGGTTGGATTGATCAA
NGTTTCATTTCGTCT---------------------------------------------
------------------------------------------------------------
-GTCGTCGCATTCGCGGCGTGAGATGAACCTTGATGCGGTCTCTTTGATCCACCTCGTTA
AAGCGCATGCTTTGACGTTGTGGCGCATTGAGCATTGCTTGGTCTCTTGCATACGGAACA
TGTAGCGGGCATGAATCTAACGG-TTC-TCGTTTGCCCTCATATTA-GCG-TAACGCTTC
TCTTACACGA-CTTGCTCCNNNNNNNNNNNNNNNNNNNNNNNNNNNNNNNNNNNNNNNNN
NNNNNNNNNNNNNNNNNNNNNNNNN
>Anacyclusclavatus
TCGAACCCTGCAAAGCAGAACGACCCGTGAACACGTAAAAACAACCGAGCGTT--GAGTG
GATTAAG-GATTTCTTGATCCACTCGATGCTCTGTCGATGCGCATTTACTTGTGTTC--C
TACGGAGCTTGGTGGATGTGTCATTGACGCAATAACAACCCCCGGCACAATGTGTGCCAA
GGAAAACTAAACTTGAGAATGCTTGTTTC-ATGTTGC-CCCGTTCGCGGTGTGCTCATGG
GATGTGGCTTCTTTATAA-TTACAAACGACTCTCGGCAACGGATATCTCGGCTCACGCAT
CGATGAAGAACGTAGCAAAATGCGATACTTGGTGTGAATTGCAGAATCCCGTGAACCATC
GAGTTTTTGAACGCAAGTTGCGCCCGAAGCCTTTTGGCCGAGGGCACGTCTGCCTGGGCG
TCACGCATCGCGTCGCCCCCAACAAATCTTTG-----------------TTGGGAGCGGA
TATTGGTCTCCCGTGCTCATGGCGTGGTTGGCCAAAATAGGAGTCCCTTCGATGGACGCA
CGAACTAGTGGTGGTCGTAAAAACCCTCGTTCTTTGTTCTGTGTTA---GTCGTAAGAAA
ATACTCTTCAAACACCC-CAATGTGTTGTCTTAGGACGACGCTTCGACC-GNNNNNNNNN
NNNNNNNNNNNNNNNNNNNNNNNNNNNNNNNNNNNNNNNNNNNNNNNNNNNNNNNNNNNN
NNNNNNNNNNNNNNNNNNNNNNNNNNNNNNNNNNNNNNNNNNNNNNNNNNNNNNNNNNNN
NNNNNNNNNNNNNNNNNNNNNNNNNNNNNNNNNNNNNNNNNNNNNNNNNNNNNNNNNNNN
NNNNNNNNNNNNNNN---------------------------------------------
------------------------------------------------------------
-NNNNNNNNNNNNNNNNNNNNNNNNNNNNNNNNNNNNNNNNNNNNNNNNNNNNNNNNNNN
NNNNNNNNNNNNNNNNNNNNNNNNNNNNNNNNNNNNNNNNNNNNNNNNNNNNNNNNNNNN
NNNNNNNNNNNNNNNNNNNNNNNNNNNNNNNNNNNNNNNNNNNNNNNNNNNNNNNNNNNN
NNNNNNNNNNNNNNNNNNNNNNNNNNNNNNNNNNNNNNNNNNNNNNNNNNNNNNNNNNNN
NNNNNNNNNNNNNNNNNNNNNNNNN
>Acsalicifolia
TCGAACCCTGCAAAGCAGAACGACCCGTGAACACGTAAAAAAAACCGAGCGTC--GAGTG
GATTAAGCTTTTGTTTGGTCCTCTCGATGCTTTGTCGATGTGCATTTACTTGTGTTCTTT
TTTGGA-CCTCGTGAATGTGTCATTGACGCAATAACAACCCCCGGCACAATGTGTGCCAA
GGAAAACTAAACTTGAGAAGGCTTGTTTC-ATGTTGC-CCCGTTCGCGGTGTGCTCATGG
AATGTGGCTTCTTTATAATTTATAAACGACTCTCGGCAACGGATATCTCGGCTCACGCAT
CGATGAAGAACGTAGCAAAATGCGATACTTGGTGTGAATTGCAGAATCCCGTGAACCATC
GAGTTTTTGAACGCAAGTTGCGCCCGAAGCCTTTTGGCCGAGGGCACGTCTGCCTGGGCG
TCACGCATCGCGTCGCCCCCAACAAATCTCTG-----------------TTGGGGGCGGA
TATTGGTCTCCTGTGCTCATGGTGTGGTTGGCCAAAATAGGAGTCCCTTCGATGGACGCA
CGAACTAGTGGTGGTCGTAAAAACCCTCGTTCTTTGTTCTGTGTTG---GTCGTAAGGAA
AGACTCTTCAAATACCC-CAATGTGTTGTCTTAGGATGACGCTTCGACC-GNNNNNNNNN
NNNNNNNNNNNNNNNNNNNNNNNNNNNNNNNNNNNNNNNNNNNNNNNNNNNNNNNNNNNN
NNNNNNNNNNNNNNNNNNNNNNNNNNNNNNNNNNNNNNNNNNNNNNNNNNNNNNNNNNNN
NNNNNNNNNNNNNNNNNNNNNNNNNNNNNNNNNNNNNNNNNNNNNNNNNNNNNNNNNNNN
NNNNNNNNNNNNNNN---------------------------------------------
------------------------------------------------------------
-NNNNNNNNNNNNNNNNNNNNNNNNNNNNNNNNNNNNNNNNNNNNNNNNNNNNNNNNNNN
NNNNNNNNNNNNNNNNNNNNNNNNNNNNNNNNNNNNNNNNNNNNNNNNNNNNNNNNNNNN
NNNNNNNNNNNNNNNNNNNNNNNNNNNNNNNNNNNNNNNNNNNNNNNNNNNNNNNNNNNN
NNNNNNNNNNNNNNNNNNNNNNNNNNNNNNNNNNNNNNNNNNNNNNNNNNNNNNNNNNNN
NNNNNNNNNNNNNNNNNNNNNNNNN
>Tanacetumvulgare
TCGAACCCTGCAAAGCAGAACGACCCGCGAACATGTAAAAACAACCGAGCGTC--GAGTG
GATTAAGCACTTGTTTGATCCTCTCGATGCTTTGTCGATGTGCATTTACTTGTGTTC--T
TTTGGA-CATGGTGAATGTGTCATTGGCGCAATAACAACCCCCGGCACAATGTGTGCCAA
GGAAAACTAAACTTAAGAAGGCTAGTTTT-ATGTTGC-CCCGTTCGCGGTGTGCTCATGA
GACGTGGCTTCTTTATAA-TCACAAACGACTCTCGGCAACGGATATCTCGGCTCACGCAT
CGATGAAGAACGTAGCAAAATGCGATACTTGGTGTGAATTGCAGAATCCCGTGAACCATC
GAGTTTTTGAACGCAAGTTGCGCCCGAAGCCTTTTGGCCGAGGGCACGTCTGCCTGGGCG
TCACGCATCGCGTCGCCCCCAACAAATCTTTG-----------------TTCGGGGCGGA
TATTGGTCTCCCGTGCTCATGGTGTGGTTGGCCAAAATAGGAGTCCCTTCGATGGACGCA
CGAACTAGTGGTGGTCGTAAAAACCCTCGTTCTTTGTTCTGTGTTA---GTCGCAAGGAA
AAACTCTTCAAATACCC-CAATGTGTTATCTTAGGATGACGCTTCGACC-GCGACCCCAG
GTCAGGNNNNNNNNNNNNNNNNNNNNNNNNNNNNNNNNNNNNNNNNNNNNNNNNNNNNNN
NNNNNNNNNNNNNNNNNNNNNNNNNNNNNNNNNNNNNNNNNNNNNNNNNNNNNNNNNNNN
NNNNNNNNNNNNNNNNNNNNNNNNNNNNNNNNNNNNNNNNNNNNNNNNNNNNNNNNNNNN
NNNNNNNNNNNNNNN---------------------------------------------
------------------------------------------------------------
-NNNNNNNNNNNNNNNNNNNNNNNNNNNNNNNNNNNNNNNNNNNNNNNNNNNNNNNNNNN
NNNNNNNNNNNNNNNNNNNNNNNNNNNNNNNNNNNNNNNNNNNNNNNNNNNNNNNNNNNN
NNNNNNNNNNNNNNNNNNNNNNNNNNNNNNNNNNNNNNNNNNNNNNNNNNNNNNNNNNNN
NNNNNNNNNNNNNNNNNNNNNNNNNNNNNNNNNNNNNNNNNNNNNNNNNNNNNNNNNNNN
NNNNNNNNNNNNNNNNNNNNNNNNN
>Maurea322
TCGAACCCTGCAAAGCAGAACGACCCGTGAACACGTAAAAACAACCGAGCGTC--GAGTG
GGTTAAGCACTTGTTTGATCCTCTCGATGCTTTGCCGATGTGCATTTGCTTGTGTTC--T
TTTGGA-CATGGTGAATGTTTCACTGGCGCAATAACAACCCCCGGCACAATGTGTGTCAA
GGAAAACTAAACTTGAGAAGGCTTGTTTC-ATGTTGC-CCCGTTCGCGGTGTGCTCATGG
GATGTGGCTTCTTTATAA-TTACAAACGACTCTCGGCAACGGATATCTCGGCTCACGCAT
CGATGAAGAACGTAGCAAAATGCGATACTTGGTGTGAATTGCAGAATCCCGTGAACCATC
GAGTTTTTGAACGCAAGTTGCGCCCGAAGCCTTTTGGCCGAGGGCACGTCTGCCTGGGCG
TCACGCATCGCGTCGCCCCCAACAAA-CTATG-----------------TTGGGGGCGGA
TATTGGTCTCCCGTGCTTATGGCGTGGTTGGCCAAAATAAGAGTCCCTTCGATGGACGCA
CGAACTAGTGGTGGTCGTAAAAACCCTCGTTCTTTGTTTTGTGTCGTTGGTCGCAAGGAT
AAGCTCTNTAAAAACCC-CAATGCGTTGTCTTATGATGACGCTTCGACC-GCGACCCCAG
-TCAGGCGTAAAGGTGCATGAGTGGTGTTTGGTTTGTTACGTGTGGTTGGCTGCGGCGTT
TGCAACAACTTCCATGCTTTCAGACCTTTTCAGTATTGCGGCAAGGCTTGTATCGCCTTG
ATCGTGTTGTGGGTTTACTGTGTTGAATACCTAACCAATGGTATCGGTTGGATAGATCAA
AGTTTCATTTCGTCT---------------------------------------------
------------------------------------------------------------
-TGCGTTGCTCTTGCGATGTGAGGTGAACCATGATGCGGTCTCTTTGGTCCACCTTGTTG
AGGCAAATGTTTTGACATTGTGGCACATTGAGCATTGCTTGGTCTCTTGTATACGGAACA
TATAGTGGGCATGGATCTAACGA-TTC-TTGTTTGCCCTCTTA-------TTCTTGCTTC
TTTAAAACGA-TGTGCGCAACCGTGTTGGCTTGTCCAG-CTGTTGTG-CTA-TGTCGAAG
AGGAATGCTA-CCTGG-TGATCCGC
>Mchamrec326
TCGAACCCTGCAAAGCAGAACGACCCGTGANCACGTAAAANCAACCGAGTGTC--GAGTG
GGTTGANCACTTGTTTGATCCTCTCGATGCTTTGTCGATGTNCATTTGCTTGTGTTC--T
TTTGGN-CATGGTGAATGTTTCATNGGCGCAATAACAACCCCCGGCACAATGTGTGCCAA
GGAAAACTAAACTTGAGAAGGCTTGTTTC-ATGTTGC-CCCGTTCGCGGTGTGCTCATGG
GATGTGGCTTCTTTATAA-TTNCAAACGACTNTCGGCAACGGATATCTCGGCTCACGCAT
CGATGAAGAACGTAGCAAAATGCGATACTTGGTGTGAATTGCAGAATCCCGTGAACCATC
GAGTTTTTGAACGCAAGTTGCGCCCGAANCCTTTTGGCCGAGGGCACGTCTGCCTGGGCG
TCACGCATCGCGTCGCCCCCAACAAA-CTATG-----------------TTGGGGGCGGA
TATTGGTCTCCCGTGCTTATGGCGTGGTTGGCCAAAATAGGAGTCCCTTCGATGGACGCA
CGAACTAGTGGTGGTCGTAAAAACCCTCGTTCTTTGTTTTGTGTCGTCNGTCGCAAGGAT
AAGCTCTCTAAAAACCC-CAATGTGTTGTCTTAGGATGACGCTTCGACC-GCGACCCCAG
-TCAGGCGTAAAGGTGCATGAGTGGTGTTTGGTTTGTTACGTGTGGTTGGCTGCGGCGTT
TGCAACAACTTCCATGCTTTCAGACCTTTTCAGTATTGCGGCAAGGCTTGTATCGCCTTG
ATCGTGTTGTGGGTTTACTGTGTTGAATACCTAACCAATGGTATCGGTTGGCTAGATCAR
AGTTTCATTTCGTCT---------------------------------------------
------------------------------------------------------------
-TGCGTTGCTCTTGCGACGTGAGGTGAACCATGATGCGGTCTCTTTGATCCACCTTGTTG
AGGCAAATGTTTTGACATTGTGGCACATTGAGCATTGCTTGGTCTCTTGTATACGGAACA
TATAGTGGGCATGGATCTAACGA-TTC-TTGTTTGCCCTCTTA-------TTCTTGCTTC
TTTAAAACGA-CGTGCGCAA-CGTGTTGGCTTGTCCAG-CCGTTGTG-CTA-TGTCGAAG
AGGAATGCTA-CCTGG-TGATCCGC
>Mchamcham281
TCGAACCCTGCAAAGCAGAACGACCCGTGAACACGTAAAAACAACCGAGTGTC--GAGTG
GGTTGAGCACTTGTTTGATCCTCTCGATGCTTTGTCGATGTGCATTTGCTTGTGTTC--T
TTTGGA-CATGGTGAATGTTTCATTGGCGCAATAACAACCCCCGGCACAATGTGTGCCAA
GGAAAACTAAACTTGAGAAGGCTTGTTTC-ATGTTGC-CCCGTTCGCGGTGTGCTCATGG
GATGTGGCTTCTTTATAA-TTACAAACGACTCTCGGCAACGGATATCTCGGCTCACGCAT
CGATGAAGAACGTAGCAAAATGCGATACTTGGTGTGAATTGCAGAATCCCGTGAACCATC
GAGTTTTTGAACGCAAGTTGCGCCCGAAGCCTTTTGGCCGAGGGCACGTCTGCCTGGGCG
TCACGCATCGCGTCGCCCCCAACAAA-CTATG-----------------TTGGGGGCGGA
TATTGGTCTCCCGTGCTTATGGCGTGGTTGGCCAAAATAGGAGTCCCTTCGATGGACGCA
CGAACTAGTGGTGGTCGTAAAAACCCTCGTTCTTTGTTTTGTGTCGTCGGTCGCAAGGAT
AAGCTCTGTAAAAACCC-CAATGTGTTGTCTTAGGATGACGCTTCGACC-GCGACCCCAG
-TCNGGCGTAAAGGTGCATGAGTGGTGTTTGGTTTGTTACGTGTGGTTGGCTGCGGCGTT
TGCAACAACTTCCATGCTTTCAGACCTTTTCAGTATTGCGGCAAGGCTTGTATCGCCTTG
ATCGTGTTGTGGGTTTACTGTGTTGAATACCTAACCAATGGTATCGGTTGGCTAGATCAA
AGTTTCATTTCGTCT---------------------------------------------
------------------------------------------------------------
-TGCGTTGCTCTTGCGACGTGAGGTGAACCATGATGCGGTCTCTTTGATCCACCTTGTKG
AGGCAAATGATTTGACATTGTGGCACATTGAGCATTGCTTGGTCTCTTGTATACGGAACA
TATAGTGGGCATGGATCCAACGA-TTC-TTGTTTGCCCTCTTA-------TTCTTGCTTC
TTTAAAACGA-CGTGCGCAACCGTGTTGGCTTGTCCAGCCTGTTGTGCCTA-TGTCGAAG
AGGAATGCTA-CCTGGTTGATCCGC
>Mmatricarioides420
TCGAACCCTGCAAAGCAGAACGACCCGTGAACACGTAAAAACAACCGAGCGTC--AAGTG
GGTTAAGCACTTGTTTGATCCTCTTGATGCTTTGTCAATGTGCATTTGCTTGTGTTC--T
TTTGGA-CCTGGTGAATGTTTCATTGGCGCACTAACAACCCCCGGCACAATGTGTGCCAA
GGAAAACTAAACTTGAGAAGGCTTGTTTC-ATGTTGC-CCCGTTCGCGGTGTGCTCATGG
GATGTGGCTTCTTTATAA-TTACAAACGACTCTCGGCAACGGATATCTCGGCTCACGCAT
CGATGAAGAACGTAGCAAAATGCGATACTTGGTGTGAATTGCAGAATCCCGTGAACCATC
GAGTTTTTGAACGCAAGTTGCGCCCGAAGCCTTTTGGCCGAGGGCACGTCTGCCTGGGCG
TCACGCATCGCGTCGCCCTCAACAAA-CTATG-----------------TTGGGGGCGGA
TATTGGTCTCCCGTGCTTATGGTGTGGTTGGCCAAAATAGGAGTCCCTTCGATGGACGCA
CGAACTAGTGGTGGTCGTAAAAACCCTCGTTCTTTGTTTTGTGTTGTCGGTCGTAAGGAT
CAGCTCTCTAAATACCC--AATGTGTTGTCTTAGGATGACGCTTCGACC-GCGACCCCAG
-TCNGGCGTAAAGGTGCATGAGTGGTGTTTGGTTTGTTACGTGTGGTTGGCTGCGGCGCT
TGCAACAACTTCCATGCTTTCATACCTCTTCAGTATTGCGGCAAGGCTTGTAATGCCTTG
ATCGTGTTGTGGGTTTACTGTGTTGAATACCTAACCAATGGTATCGGATGGATTGATCAA
ATTTTCATTTCGTCT---------------------------------------------
------------------------------------------------------------
-TGCGTTGCTCTTGCGATGTGAGGTGAACCATGATGCGGTCTCTTTGATCCACCTTGTTG
AGGCACATGCTTTGACATTGTGGCACATTGAGCATTGCTTGGTCTCTTGTATACGGAACA
TATAGTGGGCATGGATCTAATGA-TTC-CTGTTTGCCCTCATA-------TTCTCGCTTC
TTTAAAACGA-CCTGCACAA-CGTGTTGGCTTGTCCAA-CCGTGGTG-CTA-CGTCGAAG
AGGAATGCTA-CCTGGTTGATCCTG
>Anacyclusvalentinus
TCGAACCCTGCAAAGCAGAACGACCCGTGAACACGTAAAAACAACCGAGCGTC--GAGTG
GAT--------TTTTTGATCCACTCGATGCTCTGTCGATGCCCATTTACTTGTGTTC--T
TTTGGA-CTCGGTGGATGTGTCATTGACGCAATAACAACCCCCGGCACAATGTGTGCCAA
GGAAAACTAAACTTGAGAATGCTTGTTTC-ATGTTGC-CCCGTTCGCGGTGTGCTCRTGR
GATSTGGCTTCTTTATAA-TTACAAACGACTCTCGGCAACGGATATCTCGGCTCACGCAT
CGATGAAGAACGTAGCAAAATGCGATACTTGGTGTGAATTGCAGAATCCCGTGAACCATC
GAGTTTTTGAACGCAAGTTGCGCCCGAAGCCTTTTGGCCGAGGGCACGTCTGCCTGGGCG
TCACGCATCGCGTCGCCCCCAACAAATCTTTG-----------------TTGGGAGCGGA
TATTGGTCTCCCGTGCTCATGGCGTGGTTGGCCAAAATAGGAGTCCCTTCGATGGACGCA
CGAACTAGTGGTGGTCGTAAAAACCCTCGTTCTTTGTTCTGCGTTA---GTCGTAAGAAA
ATACTCTTCAAACACCC-CAATGTGTTGTCTTAGGACGACGCTTCGACC-GCGACCCCAG
-GTCAGCGTAAAGGTGCATGAGTGGTGTTTGGTTTGTTACGTGTGGTTGGMTGCGGCGCT
TGCAACAACTTCCATGCT-TCAGACCTCTTCAGTTATGCGGCAAGGCTTGTATCGTCTTG
AGCGTGTTGCGGGTTTACTGTGTTGAATACCTGATTGACGGTATCGGTTGGATAGATCAA
AGTTTCATTTCGTCT---------------------------------------------
------------------------------------------------------------
-TGCGTTGCATTTGCGACGTGAGGTGAACCATGACGCGGTCTCTTTGATCCACCTTGATG
AAGGAT-TTTTTCATCATCGTGGCACATTGAGCATTGCTTGGTCTCTTGTATACGGAACA
CGTAGTGGGCATGGATCTAACGA-TTC-TTGTTTGCCCTCTTATCA-GCGTTCTCGCTTC
TCTAAAACGA-CTAGTGCTA-CGTGTTGGCTTGTCCAA-TCGTGGTG-TTA-CGTCGAAG
AGGAATGCTA-CCTGGTTGATCCTG
>Anthemismacrotis711
TCGAACCCTGCAAAGCAGAACGACCCGCGAACTTGT-AAAACAACCGAGCGTC--GAGTG
AATTAAG-GTTTGTTTGATACACTCGATGCTCTGTCGATGTGCATTTACTTTTGTTC--T
CTTGGA-CATGGTGAATGTGTCATTCGCGAAATAACAACCCCCGGCACAATGTGTGCCAA
GGAAAACTAAACTTAAGAAGGCTTGTTTT-ATGTTGC-CCCGTTCGCGGTGTGCTCATGA
GACGTGGCTTCTTTCTAA-TTACTAACGACTCTCGGCAACGGATATCTCGGCTCACGCAT
CGATGAAGAACGTAGCAAAATGCGATACTTGGTGTGAATTGCAGAATCCCGTGAACCATC
GAGTTTTTGAACGCAAGTTGCGCCCGAAGCCTTTTGGCCGAGGGCACGTCTGCCTGGGCG
TCACGCATCGCGTCGCCCCCAACAAATCATTG-----------------TTAGGGGCGGA
TATTGGTCTCCCGTGCTTATGGTGTGGTTGGCCAAAATAGGAGTCCCTTCGATGGACGCA
CGAACTAGTGGTGGATGTAAAAACCCTCGTTCTTTGTTCTGTGTTA---GTCGCAAGGAA
AAACTCTTTGAATACCC-TAATGTGTTGTCTTTTGATGACGCTTCGACC-GCGACCCCAG
-TCAGGCGTAAAGGTGCATGAGTGGTGTTTGGTTTGTTACGTGTGGTTGGCTGCGGCGCT
TGCAACAACTTCCATGCTTTCATACCTCTTCAGTTATGCGACAAGGCTTGTATCGCCTTG
AGCGTGTTGTGGGTTTGCTGTGTTGAATACCTGATCAACGGTATTGGTTGGATAGATGAA
AGTATCATTTCGTCT---------------------------------------------
------------------------------------------------------------
-TGCGTTGCGTTTGCGGCGTGAGATGAACCATGACGCAATCTCTTTGATCCACCTTGTTG
AAGGAA-TGTTTCAACATTGTGGCTCATCGAGCATTGNTTGGTCTCTTGCATACGGAACA
TATAGTGGGCATGGATNTAACGA-TTC-TTGTTTGCCCTTATGTTA-GCGTTCTCGCTTC
TCTAAAACGA-CTTGCGTG--CGTGTTGGCTTGTCCAT-CCGTTGTG-CTT-CGTCGAAG
AGGAATGCTA-CCCTGGTGATCCGC
>Anthemischia
TCGAACCCTGCAAAGCAGAACGACCCGTGAACGCGT-AAAACAACCAAGCGTC--GAGTG
GATTAAACACCTGTTTGGTCCTCTCGATGCTTTGCCGATGTGCATTTGCTTGTGTTC--T
TTTGTA-CATGGTGAATGTGTCATTGGCGCAATAACAACCCCCGGCACAATGTGTGCCAA
GGAAAACTAAACATAAGAAGGCTTGTTTT-ATGATGC-CCCGTTCGCGGTGAGCTCATGA
GACGTGGCTTCTTTATAA-TTACAAACGACTCTCGGCAACGGATATCTCGGCTCACGCAT
CGATGAAGAACGTAGCAAAATGCGATACTTGGTGTGAATTGCAGAATCCCGTGAACCATC
GAGTTTTTGAACGCAAGTTGCGCCCGAAGCCTTTTGGCCGAGGGCACGTCTGCCTGGGCG
TCACGCATCGCGTCGCCCCCAACATATCTTTG-----------------TTGGGGGCGGA
TATTGGTGGCCCGTGCCCATGGTGTGGTTGGCCAAAATAAGAGTCCCTTCGATGGATGCA
CGAACTAGTGGTGGTCGTAAAAACCCTCGTTCTTTGTTCTGTGTTA---GTCGTAAGGAA
AAACTCTTTAAATACCC-CAATGCGTTGTCTTTTGATGACGTTTCGACC-GCGANCCCAG
-TCAGGCGNAAAGGNNCATNAGTGGTGTTTGGTTTGTTACGNGNGGTNGGCTNCGGCGTT
NNCANCAACTTCCATGCTTNCATACCTCTTCAGTTATGCGGCAAGGCTTGTATCCCCTTG
ACCATGTTGCGGGTTTGCTGTGTTGAATACCTAANCAANGGTATCGGTNGGCTAGATCAA
AGTTTCAATTCGTCT---------------------------------------------
------------------------------------------------------------
-TGTGTTGCGTTTGCANCGTGAGGTGAACCATGAAGCGATCTCTTTGATCCACCTTTGTT
GAAGCACTGTTTCGACATTGTGGCACATCGAGCATTGCTTGGTCTCTTGCATACGGAACA
TACAGTGGGCAAGGATCTAACGA-TTC-TTGTTTGCCCTCGTATTA-GCGTTCTCGCTTC
TTTACAACGA-CTAGTGCG--CGTGTTGGCTTGTCCAC-TCGTGGTG-CTA-CGT-GAAG
AGGAATGCTA-CCTGG-TGATCCGC
>Tinsularum798
TCGAACCCTGCAAAGCAGAACGACCCGTGAACATGTAAAAACAACCGAGCGTCGAGAGTG
GACCAAGGAATTTTTGAATACACTCGATGCTTTGTCGATGCGCATATACCTTTGTTC--T
TTTGGA-CACGGTGAATGTGTCATTGGCGCAATAACAACCCCCGGCACAATGTGTGCCAA
GGAAAACTAAACTTAAGAAGGCTTGTTTT-ATGTTGC-CCCGTTTGCGGTGTGCTCATGG
AACGTGGCTTCTTTATAA-TTACAAACGACTCTCGGCAACGGATATCTCGGCTCACGCAT
CGATGAAGAACGTAGCAAAATGCGATACTTGGTGTGAATTGCAGAATCCCGTGAACCATC
GAGTTTTTGAACGCAAGTTGCGCCCGAAGCCTTTTGGCCGAGGGCACGTCTGCCTGGGCG
TCACGCATCGCGTCGCCTCCAACAATTATCTG-----------------TTGGGGGCGGA
TATTGGTCTCCCGTGCTCATGGTGTGGTTGGCCAAAAAAAGAGTCCCTTCGATGGACGCA
CGAACTAGTGGTGGTCGTAAAAACCCTCGTTCTTTGTTCTGTGTTA---GTCGCAAGGAA
AAACTCTTTAAATACCC-CAATGTGTTGTCTTTGGATGACGC-TCGACC-GCGACCCCAG
-TCAGGCGTAAAGGTGCATGAGTGGTTTTTGGTTTGTTACGTGTGGTTGGCTGCGGCGCT
WGCAACAACTTCCATGCTATCATACCTCTTCAGTTACGCGTCAAGGCTAGTATCGTCTTG
AGCGTGTTATGGGCATACTGTGTTGGTTACATGATAAGCGGTATCGGTAGGATAGATCAA
AGTGTCATTTCACCATGATCCACCTTGCTAAAGGAATGTTTTAACATCGTGGTATGAGGT
GAACCCTGATGCGAGATCTCAAAGTCATA-TTTCCCCTAGATCCCCCTTG--ANAATGA-
-TTCTTANCCATTGNGGCGGGAGGTGAACCATGACCCGGTCTCTTTGGTCCCCCTCGTTA
AAGGAT-TCTTTTAACATTGTGGCACATTGAGCATTGCTTGGTCTCTTGCATACGGAACA
TATAGTGGGCATGGATCTCACGA-TTC-TTGTTTGCCCGCATATCA-GCGTTCTCGCTTC
TCTAAAACGA-CTTGTGCT-ACGCGTTGGCTTGTCCAT-YCGCAGCG-CTA-TGTCGAAG
AGGAATGTTA-CCTGG-TGATCCGC
>Tbaytop327
TCGAACCCTGCAAAGCAGAACGACCCGTGAACACGTAAAAACAACTGAGCGTCGAGAGTG
GACCAAGGAATTTTTGAATACACTCGATGCTTTGTCGATGTGCATTTACCTTTGTTC--T
TTTGGA-CTTGGTGAATGTGTCATTGGCGCAATAACAACCCCCGGCACAATGTGTGCCAA
GGAAAACTAAACTTAAGAAGGCTTGTTTT-ATGTTGC-CCCGTTTGCGGTGTGCTCATGG
AATGTGGCTTCTTTATAA-TTACAAACGACTCTCGGCAACGGATATCTCGGCTCACGCAT
CGATGAAGAACGTAGCAAAATGCGATACTTGGTGTGAATTGCAGAATCCCGTGAACCATC
GAGTTTTTGAACGCAAGTTGCGCCCGAAGCCTTTTGGCCGAGGGCACGTCTGCCTGGGCG
TCACGCATCGCGTCGCCTCCAACAAACATTTG-----------------TTGGGGGCGGA
TATTGGTCTCCCGTGCTCATGGTGTGGTTGGCCAAAATAAGAGTCCCTTCGATGGACGCA
CGAACTAGTGGTGGTCGTAAAAACCCTCGTTCTTTGTTCTGTGTTA---GTCGCAAGGAA
AAACTCTTTAAATACCC-CAATGTGTTGTCTTTGGATGACGCTTCGACC-GCGACCCCAG
-TCCAGCGTAAAGGTGCATGAGTGGTTTTTGGTTTGTTACGTGTGGTTGGCTGCGGCGCT
TGCAACAACTTCCATGCTTTCATACCTCTTCAGTTATGCGGCAAGGCTTGTATCGTCTTG
ATCGTGTTGTGGGTTTACTGTGTTGGTTACCTGATCAACGGTATCGGTTGGATAGATCAA
AGTGTCATTTCACCTTGATCCACCTTGTTAAAGCAATTTTTTAACATTGTGGTGGGAGGT
GAATCCTGATGCGAGATCTCAAAGTCCCA-TTTCGCCTTGATCCACCTTGTTAAAGGAAT
-TCTTTTAACATTGTGGCGTGAGGTGAACCATGATGCGGTCTCTTTGATCCACCTTGTTA
AAGGAA-TTTTTTAACATTGTGGCACATCGAGCATTGCTTGGTCTCTTGCATACGGAACA
TACAGTGGGCATGGATCTAACGA-TTC-TTGTTTGCCCGCATATCG-GCGTTCTCGCTTC
TCTAAAACGA-CTTGCGCTA-TGTGTTGGCTTGTCCAT-CCATAGTG-CTA-TGTCGAAG
AGGAATGTTA-CCTGG-TGATCCTG
>Tparvi266
TCGAACCCTGCAAAGCATAACGACCCGTGAACACGTAAAAACAAC-GAGCGTCGAGAGTG
GACCAAGGAATTTTTGAATACACTCGATGC-TTGTCGATGCGCATTTACCTGTGTTC--T
TTTGGA-CACGGTGAATGTGTCATTGGCGCAATAACAACCCCCGGCACAATGTGTGCCAA
GGAAAACTAAACTTAAGAAGGCTTGTTTT-ATGTTGC-CCCGTTTGCGGTGTGCTCATGG
AACGTGGCTTCTTTATAA-TTACAAACGACTCTCGGCAACGGATATCTCGGCTCACGCAT
CGATGAAGAACGTAGCAAAATGCGATACTTGGTGTGAATTGCAGAATCCCGTGAACCATC
GAGTTTTTGAACGCAAGTTGCGCCCGAAGCCTTTTGGCCGAGGGCACGTCTGCCTGGGCG
TCACGCATCGCGTCGCCTCCAACAATTATTTG-----------------TTGGGGGCGGA
TATTGGTCTCCCGTGCCCATGGTGTGGTTGGCCAAAAAAAGAGTCCCTTCGATGGATGCA
CGAACTAGTGGTGGTCGTAAAAACCCTCGTTCTTTGTTCTGTGTTT---GTCGCAAGGAA
AAACTCTCTAAATACCC-CAATGTGTTGTCTTTGGATGACGCTTCGACC-GCGACCCCAG
-TCCAGCGTAAAGGTGCATGAGTGGTTTTTGGTTTGTTACGTGTGGTTGGCTGCGGCGCT
TGCAACAACTTCCATGCTCTCATACCTCTTCAGTTACGCGTCAAGGCTTGTATCGTCTTG
ATCGTGTTGTGGGTTTACTGTGTTGGTTACCTGATCAACGGTATCGGTTGGATAGATCAA
AGTGTCATTTTGCCTTGATCCACCTTGTTAAAGGAATGTTTTAACATTGTGGTGTGAGGT
GAACCCTGTTGCGAGATCTCAAAGTCCCCATTTCGCCTTGATCCATCTTGTTA-AATGAA
-TTTTTTAACATTGTGGCGTGAGGTGAACCATGATGCGGTCTCTTTGATCCACCTTGTTA
AAAGGAGTTTTTTAACATTGTGGCACATCGAGCATTGCATCGTCTCKTGCATAAGGAACA
TATAGGGGGCATGTATCTAACGA-CTC-CTGTTTGCCCGCATATCA-GCGTTCTCGCTTC
TCTAAAACGACCTTGTGCTAACGCGTTGGCTTGTCCAY-TCGTAATG-CTA-CGTCGAAG
AGGAATGTTA-CCTGG-TGATCCGC
>Thygrop271
TCGAACCCTGCAAAGCAGAACGACCCGTGAACACGTAAAAACAACTGAGCGTCGAGAGTG
GACCAAGGAATTTTTGAATACACTCGATGCTTTGTCGATGTGCATTTACCTTTGTTC--T
TTTGGA-CTTGGTGAATGTGTCATTGGCGCAATAACAACCCCCGGCACAATGTGTGCCAA
GGAAAACTAAACTTAAGAAGGCTTGTTTT-ATGTTGC-CCCGTTTGCGGTGTGCTCATGG
AATGTGGCTTCTTTATAA-TTACAAACGACTCTCGGCAACGGATATCTCGGCTCACGCAT
CGATGAAGAACGTAGCAAAATGCGATACTTGGTGTGAATTGCAGAATCCCGTGAACCATC
GAGTTTTTGAACGCAAGTTGCGCCCGAAGCCTTTTGGCCGAGGGCACGTCTGCCTGGGCG
TCACGCATCGCGTCGCCTCCAACAAACATTTG-----------------TTGGGGGCGGA
TATTGGTCTCCCGTGCTCATGGTGTGGTTGGCCAAAATAAGAGTCCCTTCGATGGACGCA
CGAACTAGTGGTGGTCGTAAAAACCCTCGTTCTTTGTTCTGTGTTA---GTCGCAAGGAA
AAACTCTTTAAATACCC-CAATGTGTTGTCTTTGGATGACGCTTCGACC-GCGACCCCAG
-TCAGGCGTAAAGGTGCATGAGTGGTTTTTGGTTTGTTACGTGTGGTTGGCTGCGGCGCT
TGCAACAACTTCCATGCTTTCATACCTCTTCAGTTATGCGGCAAGGCTTGTATCGTCTTG
ATCGTGTTGTGGGTTTACTGTGTTGGTTACCTGATCAACGGTATCGGTTGGATAGATCAA
AGTGTCATTTCGCCTTGATCCACATTGTTAAAGGAATTTTTTAACATTGTGGTGGGAGGT
GAATCCTGATGCGAGATCTCAAAGTCCCA-TTTCGCCTTGATCCACCTTGTTAAAGGAAT
-TCTTTTAACATTGTGGCGTGAGGTGAACCATGATGCGGTCTCTTTGATCCACCTTGTTA
AAGGAA-TTTTTTAACATTGTGGCACATCGAGCATTGCTTGGTCTCTTGCATACGGAACA
TACAGTGGGCATGGATCTAACGA-TTC-TTGTTTGCCCGCATATCG-GCGTTCTCGCTTC
TCTAAAACGA-CTTGCGCTA-TGTGTTGGCTTGTCCAT-CCATAGTG-CTA-TGTCGAAG
AGGAATG-TA-CCTGG-TGATCCGC
>Tcallosum369a
TCGAACCCTGCAAAGCAGAACGACCCGTGAACACGTAAAAACAANTGAGCGTCGAGAGTG
GACCAAGGAATTTTTGAATACACTCGATGCTTTGTCGATGTGCATTTACCTTTGTTC--T
TTTGGA-CTTGGTGAATGTGTCATTGGCGCAATAACAACCCCCGGCACAATGTGTGCCAA
GGAAAACTAAACTTAAGAAGGCTTGTTTT-ATGTTGC-CCCGTTTGCGGTGTGCTCATGG
AATGTGGCTTCTTTATAA-TTACAAACGACTCTCGGCAACGGATATCTCGGCTCACGCAT
CGATGAAGAACGTAGCAAAATGCGATACTTGGTGTGAATTGCAGAATCCCGTGAACCATC
GAGTTTTTGAACGCAAGTTGCGCCCGAAGCCTTTTGGCCGAGGGCACGTCTGCCTGGGCG
TCACGCATCGCGTCGCCTCCAACAAATATCTG-----------------TTGGGGGCGGA
TATTGGTCTCCTGTGCTCATGGTGTGGTTGGCCAAAATAAGAGTCCCTTCGATGGACGCA
CGAACTAGTGGTGGTCGTAAAAACCCTCGTTCTTTGTTCTGTGTTA---GTCGCAAGGAA
AAACTCTCTAAATACCC-CAATGTGTTGTCTTTGGATGACGCTTCGACC-GCGACCCCAG
-TCNGGCGTAAAGGCGCATGAGTGGTTTTTGGTTTGTTACGTGTGGTTGGCTGCGGCGCT
TGCAACAACTTCCATGCTTTCATACCTCTTCAGTTATGCGGCAAGGCTTGTATCGTCTTG
ATCGTGTTGTGGGTTTACTGTGTTGGTTACCTGATCAACGGTATCGGTTGGATAGATCAA
AGTTTCATTTCGCCTTGATCCACCTTGTTAAAGGAATATTTTAACATTGTGGCGTGAGGT
GAACCTTGATGC--GATCTCAAAGTCCCA-TTTCGCCTTGATCCACCTTGTTAAAATGAA
-TTTTTTAACATTGTGGCATGAGGTGAACCATGATGCGGTCTCTTTGATCCACCTTGTTA
AAGGAA-TTTTTTAACATTGTGGCACATCGAGCATTGCTTCGTTTCNTGCATAAGGAACA
TATAGGGGGCATGGATCTAACGA-TTC--TGTTTGCCCGCATATCA-GCGTTCTCGCTTC
TCTAAAACGACCTTGTGCTA-TGTGTTGGCTTGTCCAT-CCGTAGTG-CTA-CGTCGAAG
AGGAATGTTA-CCTGG-TGATCCGC
>Tpichleri553
TCGAACCCTGCAAAGCAGAACGACCCGNGAACACGTAAAAACCAATGAGCGTCGAGAGTG
GACCAAGGAATTTTTGAATACACTCGATGCTTTGTCGATGTGCATTTACCTTTGTTC--T
TTTGGA-CTTGGTGAATGTGTCATTGGCGCAATAACAACCCCCGGCACAATGTGTGCCAA
GGAAAACTAAACTTAAGAAGGCTTGTTTT-ATGTTGC-CCCGTTTGCGGTGTGCTCATGG
AATGTGGCTTCTTTATAA-TTACAAACGACTCTCGGCAACGGATATCTCGGCTCACGCAT
CGATGAAGAACGTAGCAAAATGCGATACTTGGTGTGAATTGCAGAATCCCGTGAACCATC
GAGTTTTTGAACGCAAGTTGCGCCCGAAGCCTTTTGGCCGAGGGCACGTCTGCCTGGGCG
TCACGCATCGCGTCGCCTCCAACAAWTATCTG-----------------TTGGGGGCGGA
TATTGGTCTCCCGTGCTCATGGTGTGGTTGGCCAAAATAAGAGTCCCTTCGATGGACGCA
CGAACTAGTGGTGGTCGTAAAAACCCTCGTTCTTTGTTCTGTGTTA---GTCGCAAGGAA
AAACTCTCTAAATACCC-CAATGTGTTGTCTTTGGATGACGCTTCGACC-GCGACCCCAG
-TCAGGCGTAAAGGTGCATGAGTGGTTTTTGGTTTGTTACGTGTGGTTGGCTGCGGCGCT
TGCAACAACTTCCATGCTTTCATACCTCTTCAGTTATGCGGCAAGGCTTGTATCGTCTTG
ATCGTGTTGTGGGTTTACTGTGTTGGTTACCTGATCAACGGTATCGGTTGGATAGATCAA
AGTTTCATTTCGCCTTGATCCACCTTGTTAAAGGAATATTTTAACATTGTGGCGTGAGGT
GAACCTTGATGC--GATCTCAAAGTCCCA-TTTCGCCTTGATCCACCTTGTTAAAATGAA
-TTTTTTAACATTGTGGCATGAGGTGAACCATGATGCGGTCTCTTTGATCCACCTTGTTA
AAGGAA-TTTTTTAACATTGTGGCACATCGAGCATTGCTTGGTTTCTTGCATACGGAACA
TATAGTGGGCATGGATCTAACGA-TTC-TTGTTTGCCCGCATATCA-GCGTTCTCGCTTC
TCTAAAACGACCTTGTGCTA-TGTGTTGGCTTGTCCAT-CCGTAGTG-CTA-CGTCGAAG
AGGAATGTTA-CCTGG-TGATCCGC
>Trep385
TCGAACCCTGCAAAGCAGAACGACCCGTGAACACGTAAAAACAA-TGAGCGTCGAGAGTG
GACCAAGGAATTTTTGAATACACTCGATGCTTTGTCNATGTGCATTTACCTTTGTTC--T
TTTGGA-CTTGGTGAATGTGTCATTGGCGCAATAACAACCCCCGGCACAATGTGTGCCAA
GGAAAACTAAACTTAAGAAGGCTTGTTTT-ATGTTGC-CCCGTTTGCGGTGTGCTCATGG
AATGTGGCTTCTTTATAA-TTACAAACGACTCTCGGCAACGGATATCTCGGCTCACGCAT
CGATGAAGAACGTAGCAAAATGCGATACTTGGTGTGAATTGCAGAATCCCGTGAACCATC
GAGTTTTTGAACGCAAGTTGCGCCCGAAGCCTTTTGGCCGAGGGCACGTCTGCCTGGGCG
TCACGCATCGCGTCGCCTCCAACAANTATCTG-----------------TTGGGGGCGGA
TATTGGTCTCCCGTGCTCATGGTGTGGTTGGCCAAAATAAGAGTCCCTTCGATGGACGCA
CGAACTAGTGGTGGTCGTAAAAACCCTCGTTCTTTGTTCTGTGTTA---GTCGCAAGGAA
AAACTCTCTAAATACCC-CAATGTGTTGTCTTTGGATGACGCTTCGACC-GCGACCCCAG
-TCNGGCGTAAAGGTGCATGAGTGGTTTTTGGTTTGTTACGTGTGGTTGGCTGCGGCGCT
TGCAACAACTTCCATGCTTTCATACCTCTTCAGTTATGCGGCAAGGCTTGTATCGTCTTG
ATCGTGTTGTGGGTTTACTGTGTTGGTTACCTGATCAACGGTATCGGTTGGATAGATCAA
AGTTTCATTTCGCCTTGATCCACCTTGTTAAAGGAATATTTTAACATTGTGGCGTGAGGT
GAACCTTGATGC--GATCTCAAAGTCCCA-TTTCGCCTTGATCCACCTTGTTAAAATGAA
-TTTTTTAACATTGTGGCGTGAGGTGAACCATGATGCGGTCTCTTTGATCCACCTTGTTA
AAGGAA-TTTTTTAACATTGTGGCACATCGAGCATTGCTTGGTTTCTTGCATACGGAACA
TACAGTGGGCATGGATCTAACGA-TTC-TTGTTTGCCTGCATATCACGCGTTCTCGCTTC
TCTAAAACGACCTTGTGCTA-TGTGTTGGCTTGTCCAT-CCGTAGTG-CTA-CGTCGAAG
AGGAATGTTA-CC-GG-TGATCCGC
>Trosellum555
TCGAACCCTGCAAAGCAGAACGACCCGTGAACACGTAAAAACAA-TGAGCGTCGAGAGTG
GACCAAGGAATTTTTGAATACACTCGATGCTTTGTCGATGTGCATTTACCTTTGTTC--T
TTTGGA-CTTGGTGAATGTGTCATTGGCGCAATAACAACCCCCGGCACAATGTGTGCCAA
GGAAAACTAAACTTAAGAAGGCTTGTTTT-ATGTTGC-CCCGTTTGCGGTGTGCTCATGG
AATGTGGCTTCTTTATAA-TTACAAACGACTCTCGGCAACGGATATCTCGGCTCACGCAT
CGATGAAGAACGTAGCAAAATGCGATACTTGGTGTGAATTGCAGAATCCCGTGAACCATC
GAGTTTTTGAACGCAAGTTGCGCCCGAAGCCTTTTGGCCGAGGGCACGTCTGCCTGGGCG
TCACGCATCGCGTCGCCTCCAACAATTATCTG-----------------TTGGGGGCGGA
TATTGGTCTCCCGTGCTCATGGTGTGGTTGGCCAAAATAAGAGTCCCTTCGATGGACGCA
CGAACTAGTGGTGGTCGTAAAAACCCTCGTTCTTTGTTCTGTGTTA---GTCGCAAGGAA
AAACTCTCTAAATACCC-CAATGTGTTGTCTTTGGATGACGCTTCGACC-GCGACCCCAG
-TCAGGCGTAAAGGTGCATGAGTGGTTTTTGGTTTGTTACGTGTGGTTGGCTGCGGCGCT
TGCAACAACTTCCATGCTTTCATACCTCTTCAGTTATGCGGCAAGGCTTGTATCGTCTTG
ATCGTGTTGTGGGTTTACTGTGTTGGTTACCTGATCAACGGTATCGGTTGGATAGATCAA
AGTTTCATTTCGCCTTGATCCACCTTGTTAAAGGAATATTTTAACATTGTGGCGTGAGGT
GAACCTTGATGC--GATCTCAAAGTCCCA-TTTCGCCTTGATCCACCTTGTTAAAATGAA
-TTTTTTAACATTGTGGCATGAGGTGAACCATGATGCGGTCTCTTTGATCCACCTTGTTA
AAGGAA-TTTTTTAACATTGTGGCACATCGAGCATTGCTTGGTTTCTTGCATACGGAACA
TACAGTGGGCATGGATCTAACGA-TTC-TTGTTTGCCCGCATATCACGCGTTCTCGCTTC
TCTAAAACGANCTTGTGCTA-TGTGTTGGCTTGTCCAT-CCGTMGTG-CTA-CGTCGAAG
AGGAATGTTA-GCNGG-TGATCCGC
>Tcaucasicum730
TCGAACCCTGCAAAGCAGAACGACCYGTGAACACGTAAAAACAACTGAGCGTCGAGAGTG
GACCAAGGAATTTTTGAATACACTCGATGC-TTGTCGATGCGCATTTACCTTTGTTC--T
TTTGGA-CTTGGTGAATGTGTCATTGGCGCAATAACAACCCCCGGCACAATGTGTGCCAA
GGAAAACTAAACTTAAGAAGGCTTGTTTT-ATGTTGC-CCCGTTTGCGGTGTGCTCATGG
AACGTGGCTTCTTTATAA-TTACAAACGACTCTCGGCAACGGATATCTCGGCTCACGCAT
CGATGAAGAACGTAGCAAAATGCGATACTTGGTGTGAATTGCAGAATCCCGTGAACCATC
GAGTTTTTGAACGCAAGTTGCGCCCGAAGCCTTTTGGCCGAGGGCACGTCTGCCTGGGCG
TCACGCATCGCGTCGCCTCCAACAAATATCTG-----------------TTGGGGGCGGA
TATTGGTCTCCCGTGCTCATGGTGTGGTTGGCCAAAATAAGAGTCCCTTCGATGGACGCA
CGAACTAGTGGTGGTCGTAAAAACCCTCGTTCTTTGTTCTGTGTTA---GTCGCAAGGAA
AAACTCTCTAAATACCC-CAATGTGTTGTCTTTGGATGACGCTTCGACC-GCGACCCCAG
-TCAGGCGTAAAGGTGCATGAGTGGTTTTTGGTTTGTTACGTGTGGTTGGCTGCGGCGCT
TGCAACAACTTCCATGCTTTCATACCTCTTCAGTTATGCGGCAAGGCTTGTATCGTCTTG
ANCGTGTTGTGGGTTTACTGTGTTGGTTACCAGATCAACGGTATCGGTTGGATAGATCAA
AGTTTCATTTCGCCTTGATCCACCTTGTTAAAGGAATGTTTTAACATTGTGGCGTGAGGT
GAACCCTGATGCGAGATCTCAAAGTCCCA-TTTCGCCTTGATCCACCTTGTTAGAATGAA
-TTTTTTAACATTGTGGCCTGAGGTGAACCATGATGCGGTCTCTTTGATCCACCTTGTTA
AATGAA-TTTTTTAACATTGTGGCACATCGAGCACTGCTTGGTCTCTTGCATACGGAACA
TATAGTGGGCATGGATCTATCGA-TTC-TTGTTTGCCCGCATATCA-GCGTTCTCGCTTC
TCTAAAACGA-CTTGTGCTA-TGTGTTGGCTTGTCCAT-CCGTAGTG-CTA-CGTCGAAG
AGGAATGTTA-CCTGG-TGATCCGC
>Tcaucasicum765
TCGAACCCTGCAAAGCAGAACGACCYGTGAACACGTAAAAACAACTGAGCGTCGAGAGTG
GACCAAGGAATTTTTGAATACACTCGATGC-TTGTCGATGCGCATTTACCTTTGTTC--T
TTTGGA-CTTGGTGAATGTGTCATTGGCGCAATAACAACCCCCGGCACAATGTGTGCCAA
GGAAAACTAAACTTAAGAAGGCTTGTTTT-ATGTTGC-CCCGTTTGCGGTGTGCTCATGG
AACGTGGCTTCTTTATAA-TTACAAACGACTCTCGGCAACGGATATCTCGGCTCACGCAT
CGATGAAGAACGTAGCAAAATGCGATACTTGGTGTGAATTGCAGAATCCCGTGAACCATC
GAGTTTTTGAACGCAAGTTGCGCCCGAAGCCTTTTGGCCGAGGGCACGTCTGCCTGGGCG
TCACGCATCGCGTCGCCTCCAACAAATATCTG-----------------TTGGGGGCGGA
TATTGGTCTCCCGTGCTCATGGTGTGGTTGGCCAAAATAAGAGTCCCTTCGATGGACGCA
CGAACTAGTGGTGGTCGTAAAAACCCTCGTTCTTTGTTCTGTGTTA---GTCGCAAGGAA
AAACTCTCTAAATACCC-CAATGTGTTGTCTTTGGATGACGCTTCGACC-GCGACCCCAG
-TCAGGCGTAAAGGTGCATGAGTGGTTTTTGGTTTGTTACGTGTGGTTGGCTGCGGCGCT
TGCAACAACTTCCATGCTTTCATACCTCTTCAGTTATGCGGCAAGGCTTGTATCGTCTTG
ANCGTGTTGTGGGTTTACTGTGTTGGTTACCAGATCAACGGTATCGGTTGGATAGATCAA
AGTTTCATTTCGCCTTGATCCACCTTGTTAAAGGAATGTTTTAACATTGTGGCGTGAGGT
GAACCCTGATGCGAGATCTCAAAGTCCCA-TTTCGCCTTGATCCACCTTGTTAGAATGAA
-TTTTTTAACATTGTGGCCTGAGGTGAACCATGATGCGGTCTCTTTGATCCACCTTGTTA
AATGAA-TTTTTTAACATTGTGGCACATCGAGCACTGCTTGGTCTCTTGCATACGGAACA
TATAGTGGGCATGGATCTATCGA-TTC-TTGTTTGCCCGCATATCA-GCGTTCTCGCTTC
TCTAAAACGA-CTTGTGCTA-TGTGTTGGCTTGTCCAT-CCGTAGTG-CTA-CGTCGAAG
AGGAATGTTA-CCTGG-TGATCCGC
>Tziganense723
TCGAACCCTGCAAAGCAGAACGACCTGTGAACACGTAAAAACAACTGAGCGTCGAGAGTG
GACCAAGGAATTTTTGAATACACTCGATGC-TTGTCGATGCGCATTTACCTTTGTTC--T
TTTGGA-CTTGGTGAATGTGTCATTGGCGCAATAACAACCCCCGGCACAATGTGTGCCAA
GGAAAACCAAACTTAAGAAGGCTTGTTTT-ATGTTGC-CCCGTTTGCGGTGTGCTCATGG
AACGTGGCTTCTTTATAA-TTACAAACGACTCTCGGCAACGGATATCTCGGCTCACGCAT
CGATGAAGAACGTAGCAAAATGCGATACTTGGTGTGAATTGCAGAATCCCGTGAACCATC
GAGTTTTTGAACGCAAGTTGCGCCCGAAGCCTTTTGGCCGAGGGCACGTCTGCCTGGGCG
TCACGCATCGCGTCGCCTCCAACAAATATCTG-----------------TTGGGGGCGGA
TATTGGTCTCCCGTGCTCATGGTGTGGTTGGCCAAAATAAGAGTCCCTTCGATGGACGCA
CGAACTAGTGGTGGTCGTAAAAACCCTCGTTCTTTGTTCTGTGTTA---GTCGCAAGGAA
AAACTCTCTAAATACCC-CAATGTGTTGTCTTTGGATGACGCTTCGACC-GCGACCCCAG
-TCAGGCGTAAAGGTGCATGAGTGGTTTTTGGTTTGTTACGTGTGGTTGGCTGCGGCGCT
TGCAACAACTTCCATGCTTTCATACCTCTTCAGTTATGCGGCAAGGCTTGTATCGTCTTG
AGCGTGTTGTGGGTTTACTGTGTTGGTTACCAGATCAACGGTATCGGTTGGATAGATCAA
AGTTTCATTTCGCCTTGATCCACCTTGTTAAAGGAATGTTTTAACATTGTGGCGTGAGGT
GAACCCTGATGCGAGATCTCAAAGTCCCA-TTTCGCCTTGATCCACCTTGTTAGAATGAA
-TTTTTTAACATTGTGGCCTGAGGTGAACCATGATGCGGTCTCTTTGATCCACCTTGTTA
AATGAA-TTTTTTAACATTGTGGCACATCGAGCACTGCTTGGTCTCTTGCATACAGAACA
TATAGTGGGCATGGATCTATTGA-TTC-TTGTTTGCCCGCATATCA-GCGTTCTCGCTTC
TCTAAAACGA-CTTGTGCTA-TGTGTTGGCTTGTCCAT-CCGTAGTG-CTA-CGTCGAAG
AGGAATGTTA-CCTGG-TGATCCGC
>Tmelanolepis741
TCGAACCCTGCAAAGCAGAACGACCTGTGAACACGTAAAAACAACTGAGCGTCGAGAGTG
GACCAAGGAATTTTTGAATACACTCGATGC-TTGTCGATGCGCATTTACCTTTGTTC--T
TTTGGA-CTTGGTGAATGTGTCATTGGCGCAATAACAACCCCCGGCACAATGTGTGCCAA
GGAAAACTAAACTTAAGAAGGCTTGTTTT-ATGTTGC-CCCGTTTGCGGTGTGCTCATGG
AACGTGGCTTCTTTATAA-TTACAAACGACTCTCGGCAACGGATATCTCGGCTCACGCAT
CGATGAAGAACGTAGCAAAATGCGATACTTGGTGTGAATTGCAGAATCCCGTGAACCATC
GAGTTTTTGAACGCAAGTTGCGCCCNAAGCCTTTTGGCCGAGGGCACGTCTGCCTGGGCG
TCACGCATCGCGTCGCCTCCAACAAATATNTG-----------------TTGGGGGCGGA
TATTGGTCTCCCGTGCTCATGGTGTGGTTGGCCAAAATAAGAGTCCCTTCGATGGACGCA
CGAACTAGTGGTGGTCGTAAAAACCCTCGTTCTTTGTTCTGTGTTA---GTCGCAAGGAA
AAACTCTCTAAATACCC-CAATGTGTTGTCTTTGGATGACGCTTCGACC-GCGACCCCAG
-TCAGGCGTAAAGGTGCATGAGTGGTTTTTGGTTTGTTACGTGTGGTTGGCTGCGGCGCT
TGCAACAACTTCCATGCTTTCATACCTCTTCAGTTATGCGGCAAGGCTTGTATCGTCTTG
ATCGTGTTGTGGGTTTACTGTGTTGGTTACCAGATCAACGGTATCGGTTGGATAGATCAA
AGTTTCATTTCGCCTTGATCCACCTTGTTAAAAGAATGTTTTAACATTGTGGCGTGAGGT
GAACCCTGATGCGAGATCTCAAAGTCCCA-TTTCGCCTTGATCCACCTTGTTAGAATGAA
-TTTTTTAACATTGTGGCCTGAGGTGAACCATGATGTGGTCTCTTTGATCCACCTTGTTA
AATGAA-TTTTTTAACATTGTGGCACATCGAGCACTGCTTGGTCTCTTGCATACGGAACA
TATAGTGGGCATGGATCTATCGA-TTC-TTGTTTGCTCGCATATCA-GCGTTCTCGCTTC
TCTAAAACGA-CTTGTGCTA-TGTGTTGGCTTGTCCAT-CCGTAGTG-CTA-CGTCGAAG
AGGAATGTTA-CCTGG-TGATCCGC
>Tmontilocum416
TCGAACCCTGCAAAGCAGAACGACCTGTGAACACGTAAAAACAACTGAGCGTCGAGAGTG
GACCAAGGAATTTTTGAATNCACTCGATGC-TTGTCGATGCGCATTTACCTTTGTTC--T
TTTGGA-CTTGGTGAATGTGTCATTGGCGCAATAACAACCCCCGGCACAATGTGTGCCAA
GGAAAACTAAACTTAAGAAGGCTTGTTTT-ATGTTGC-CCCGTTTGCGGTGTGCTCATGG
AACGTGGCTTCTTTATAA-TTACAAACGACTCTCGGCAACGGATATCTCGGCTCACGCAT
CGATGAAGAACGTAGCAAAATGCGATACTTGGTGTGAATTGCAGAATCCCGTGAACCATC
GAGTTTTTGAACGCAAGTTGCGCCCAAAGCCTTTTGGCCGAGGGCACGTCTGCCTGGGCG
TCACGCATCGCGTCGCCTCCAACAAATATCTG-----------------TTGGGGGCGGA
TATTGGTCTCCCGTGCTCATGGTGTGGTTGGCCAAAATAAGAGTCCCTTCGATGGACGCA
CGAACTAGTGGTGGTCGTAAAAACCCTCGTTCTTTGTTCTGTGTTA---GTCGCAAGGAA
AAACTCTCTAAATACCC-CAATGTGTTGTCTTTGGATGACGCTTCGACC-GCGACCCCAG
-TCAGGCGTAAAGGTGCATGAGTGGTTTTTGGTTTGTTACGTGTGGTTGGCTGCGGCGCT
TGCAACAACTTCCATGCTTTCATACCTCTTCAGTTATGCGGCAAGGCTTGTATCGTCTTG
ATCGTGTTGTGGGTTTACTGTGTTGGTTACCAGATCAACGGTATCGGTTGGATAGATCAA
AGTTTCATTTCGCCTTGATCCACCTTGTTAAAAGAATGTTTTAACATTGTGGCGTGAGGT
GAACCCTGATGCGAGATCTCAAAGTCCCA-TTTCGCCTTGATCCACCTTGTTAGAATGAA
-TTTTTTAACATTGTGGCCTGAGGTGAACCATGATGTGGTCTCTTTGATCCACCTTGTTA
AATGAA-TTTTTTAACATTGTGGCACATCGAGCACTGCTTCGTCTCGTGCATAAGGAACA
TATAGGGGGCATGGATCTATCGA-TTC-TTGTTTGCTCGCATATCA-GCGTTCTCGCTTC
TCTAAAACGACCTTGTGNTA-TGTGTTGGCTTGTCCAT-CCGTAGTG-CTA-CGTCGAAG
AGGAATGTTA-CCTGG-TGATCCGC
>Toreore658
TCGAACCCTGCAAAGCAGAACGACCTGTGAACACGTAAAAACAACTGAGCGTCGAGAGTG
GACCAAGGAATTTTTGAATACACTCGATGC-TTGTCGATGCGCATTTACCTTTGTTC--T
TTTGGA-CTTGGTGAATGTGTCATTGGCGCAATAACAACCCCCGGCACAATGTGTGCCAA
GGAAAACTAAACTTAAGAAGGCTTGTTTT-ATGTTGC-CCCGTTTGCGGTGTGCTCATGG
AACGTGGCTTCTTTATAA-TTACAAACGACTCTCGGCAACGGATATCTCGGCTCACGCAT
CGATGAAGAACGTAGCAAAATGCGATACTTGGTGTGAATTGCAGAATCCCGTGAACCATC
GAGTTTTTGAACGCAAGTTGCGCCCGAAGCCTTTTGGCCGAGGGCACGTCTGCCTGGGCG
TCACGCATCGCGTCGCCTCCAACAAATATCTG-----------------TTGGGGGCGGA
TATTGGTCTCCCGTGCTCATGGTGTGGTTGGCCAAAATAAGAGTCCCTTCGATGGACGCA
CGAACTAGTGGTGGTCGTAAAAACCCTCGTTCTTTGTTCTGTGTTA---GTCGCAAGGAA
AAACTCTCTAAATACCC-CAATGTGTTGTCTTTGGATGACGCTTCGACC-GCGACCCCAG
-TCAGGCGTAAAGGTGCATGAGTGGTTTTTGGTTTGTTACGTGTGGTTGGCTGCGGCGCT
TGCAACAACTTCCATGCTTTCATACCTCTTCAGTTATGCGTCAAGGCTTGTATCGTCTTG
ATCGTGTTGTGGGTTTACTGTGTTGGTTACCNGATCAACGGTATCGGTTGGATAGATCAA
AGTTTCATTTCCCCTTGATCCCCCTTGTTAAAGGAATGTTTTAACATTGTGGCGTGAGGT
GAACCCTGATGCGAGATCTCAAAGTCCCA-TTTCGCCTTGATCCACCTTGTTAGAATGAA
-TTTTTTAACATTGTGGCCTGAGGTGAACCATGATGCGGTCTCTTTGATCCACCTTGTTA
AATGAA-WTTTTTAACATTGTGGCACATCGAGCACTGCTTGGTCTCTTGCATACGGAACA
TATAGTGGGCATGGATCTATCGA-TTC-NTGTTTGCNCGCATATCA-GCGTTCTCGCTTC
TCTAAAACGANNTAGTGCTA-TGTGTTGGCTTGTCCAT-CCGTAGTG-CTA-CGTCGAAG
AGGAATGTTA-CCTGG-TGATCCGC
>Tdecipiens395
TCGAACCCTGCAAAGCAGAACGACCCGTGAACACGTAAAAACAACTGAGCGTCGAGAGTG
GACCAAGGAATTTTTGAATACACTCGATGCTTTGTCGATGTGCATTTACCTTTGTTC--T
TTTGGA-CTTGGTGAATGTGTCATTGGCGCAATAACAACCCCCGGCACAATGTGTGCCAA
GGAAAACTAAACTTAAGAAGGCTTGTTTT-ATGTTGC-CCCGTTTGCGGTGTGCTCATGG
AATGTGGCTTCTTTATAA-TTACAAACGACTCTCGGCAACGGATATCTCGGCTCACGCAT
CGATGAAGAACGTAGCAAAATGCGATACTTGGTGTGAATTGCAGAATCCCGTGAACCATC
GAGTTTTTGAACGCAAGTTGCGCCCGAAGCCTTTTGGCCGAGGGCACGTCTGCCTGGGCG
TCACGCATCGCGTCGCCTCCAACAAATATCTG-----------------TTGGGGGCGGA
TATTGGTCTCCCGTGCTCATGGTGTGGTTGGCCAAAATAAGAGTCCCTTCGATGGACGCA
CGAACTAGTGGTGGTCGTAAAAACCCTCGTTCTTTGTTCTGTGTTA---GTCGCAAGGAA
AAACTCTCTAAATACCC-CAATGTGTTGTCTTTGGATGACGCTTCGACC-GCGACCCCAG
-TCAGGCGTAAAGGTGCATGAGTGGTTTTTGGTTTGTTACGTGTGGTTGGCTGCGGCGCT
TGCAACAACTTCCATGCTTTCATACCTCTTCAGTTATGCGGCAAGGCTTGTATCGTCTTG
ATCGTGTTGTGGGTTTACTGTGTTGGTTACCTGATCAACGGTATCGGTTGGATAGATCAA
AGTTTCATTTCGCCTTGATCCACCTTGTTAAAGGAATCTTTTAACATTGTGGCGTGAGGT
GAACCCTGATTCGAGATCTCAAAGTCCCA-TTTCGCCTTGATCCACCTTGTTAAAATGAA
-TTTTTTAACATTGTGGCGTGAGGTGAACCATGATGCGGTCTCTTTGATCCACCTTGTTA
AANGAA-TTTTTTAACATTGTGGCACATCGAGCATTGCTTGGTCTCTTGCATACGGAACA
TATAGTGGGCATGGATCTAACGA-TTC-TTGTTTGCCCGCATATCA-GCGTTCTCGCTTC
TCTAAAACGA-CTTGTGCTA-TGTGTTGGCTTGTCCAT-CCGTAGTG-CTA-CGTCGAAG
AGGAATG-TA-CCTGG-TGATCCGC
>Tkotschyi702
TCGAACCCTGCAAAGCAGAACGACCCGTGAACACGTAAAAACAACTGAGCGTCGAGAGTG
GACCAAGGAATTTTTGAATACACTCGATGCTTTGTCGATGTGCATTTACCTTTGTTC--T
TTTGGA-CTTGGTGAATGTGTCATTGGCGCAATAACAACCCCCGGCACAATGTGTGCCAA
GGAAAACTAAACTTAAGAAGGCTTGTTTT-ATGTTGC-CCCGTTTGCGGTGTGCTCATGG
AATGTGGCTTCTTTATAA-TTACAAACGACTCTCGGCAACGGATATCTCGGCTCACGCAT
CGATGAAGAACGTAGCAAAATGCGATACTTGGTGTGAATTGCAGAATCCCGTGAACCATC
GAGTTTTTGAACGCAAGTTGCGCCCGAAGCCTTTTGGCCGAGGGCACGTCTGCCTGGGCG
TCACGCATCGCGTCGCCTCCAACAAATATNTG-----------------TTGGGGGCGGA
TATTGGTCTCCCGTGCTCATGGTGTGGTTGGCCAAAATAAGAGTCCCTTCGATGGACGCA
CGAACTAGTGGTGGTCGTAAAAACCCTCGTTCTTTGTTCTGTGTTA---GTCGCAAGGAA
AAACTCTCTAAATACCC-CAATGTGTTGTCTTTGGATGACGCTTCGACC-GCGACCCCAG
-TCCAGCGTAAAGGTGCATGAGTGGTTTTTGGTTTGTTACGTGTGGTTGGYTGCGGCGCT
TGCAACAACTTCCATGCTTTCATACCTCTTCAGTTATGCGGCAAGGCTTGTATCGTCTTG
ATCGTGTTGTGGGTTTACTGTGTTGGTTACCTGATCAACGGTATCGGTTGGATAGATCAA
AGTTTCATTTCGCCTTGATCCMCCTTGTTAAAGGAATGTTTTAACATTGTGGCGTGAGGT
GAACCCTGATGCGAGATCTCAAAGTCCCA-TTTCGCCTTGATCCACCTTGTTAAAATGAA
-TTTTTTAACATTGTGGCGTGAGGTGAACCATGATGCGGTCTCTTTGATCCACCTTGNTA
AATGAA-TTTTTTAACATTGTGGCACATCGAGCANTGCTTGGTCTCTTGCATACGGAACA
TATAGTGGGCATGGATCTAACGA-TTC-TTGTTTGCCCGCATATCA-GCGTTCTCGCTTC
TCTAAAACGA-CTTGTGCTA-CGTGTTGGCTTGTCCAT-CCGTAGTG-CTA-CGTCGAAG
AGGAATGTTA-CCTGG-TGATCCGC
>Tsevan396
TCGAACCCTGCAAAGCAGAACGACCCGTGAACACGTAAAAACAACTGAGCGTCGAGAGTG
GACCAAGGAATTTTTGAATACACTCGATGCTTTGTCGATGTGCATTTACCTTTGTTC--T
TTTGGA-CTTGGTGAATGTGTCATTGGCGCAATAACAACCCCCGGCACAATGTGTGCCAA
GGAAAACTAAACTTAAGAAGGCTTGTTTT-ATGTTGC-CCCGTTTGCGGTGTGCTCATGG
AATGTGGCTTCTTTATAA-TTACAAACGACTCTCGGCAACGGATATCTCGGCTCACGCAT
CGATGAAGAACGTAGCAAAATGCGATACTTGGTGTGAATTGCAGAATCCCGTGAACCATC
GAGTTTTTGAACGCAAGTTGCGCCCGAAGCCTTTTGGCCGAGGGCACGTCTGCCTGGGCG
TCACGCATCGCGTCGCCTCCAACAAATATCTG-----------------TTGGGGGCGGA
TATTGGTCTCCCGTGCTCATGGTGTGGTTGGCCAAAATAAGAGTCCCTTCGATGGACGCA
CGAACTAGTGGTGGTCGTAAAAACCCTCGTTCTTTGTTCTGTGTTA---GTCGCAAGGAA
AAACTCTCTAAATACCC-CAATGTGTTGTCTTTGGATGACGCTTCGACC-GCGACCCCAG
-TCAGGCGTAAAGGTGCATGAGTGGTTTTTGGTTTGTTACGTGTGGTTGGCTGCGGCGCT
TGCAACAACTTCCATGCTTTCATACCTCTTCAGTTATGCGGCAAGGCTTGTATCGTCTTG
ATCGTGTTGTGGGTTTACTGTGTTGGTTACCTGATCAACGGTATCGGTTGGATAGATCAA
AGTTTCATTTCGCCTTGATCCACCTTGTTAAAGGAATCTTTTAACATTGTGGCGTGAGGT
GAACCCTGATTCGAGATCTCAAAGTCCCA-TTTCGCCTTGATCCACCTTGTTAAAATGAA
-TTTTTTAACATTGTGGCGTGAGGTGAACCATGATGCGGTCTCTTTGATCCACCTTGTTA
AATGAA-TTTTTTAACATTGTGGCACATCGAGCATTGCTTGGTCTCTTGCATACGGAACA
TATAGKGGGCATGGATCTAACGA-TTC-TTGTTTGCCCGCATATCACGCGTTCTCGCTTC
TCTAAAACGACCTTGTGCTA-YGTGTTGGCTTGTCCAT-CCGTAGTG-CTA-CGTCGAAG
AGGAATGTTA-CCTGG-TGATCCGC
>Tinodorum754
TCGAACCCTGCAAAGCAGAACGACCCGTGAACACGTAAAAACAACTGAGCGTCGAGAGTG
GACCAAGGAATTTTTGAATACACTCGATGCTTTGTCGATGTGCATTTACCTTTGTTC--T
TTTGGA-CTTGGTGAATGTGTCATCGGCGCAATAACAACCCCCGGCACAATGTGTGCCAA
GGAAAACTAAACTTAAGAAGGCTTGTTTT-ATGTTGC-CCCGTTTGCGGTGTGCTCATGG
AATGTGGCTTCTTTATAA-TTACAAACGACTCTCGGCAACGGATATCTCGGCTCACGCAT
CGATGAAGAACGTAGCAAAATGCGATACTTGGTGTGAATTGCAGAATCCCGTGAACCATC
GAGTTTTTGAACGCAAGTTGCGCCCGAAGCCTTTTGGCCGAGGGCACGTCTGCCTGGGCG
TCACGCATCGCGTCGCCTCCAACAAANATATG-----------------TTGGGGGCGGA
TATTGGTCTCCCGTGCTCATGGTGTGGTTGGCCAAAATAAGAGTCCCTTCGATGGACGCA
CGAACTAGTGGTGGTCGTAAAAACCCTCGTTCTTTGTTCTGTGTTA---GTCGCAAGGAA
TAACTCTTTAAATACCC-CAATGTGTTGTCTTTGGATGACGCTTCGACC-GCGACCCCAG
-TCAGGCGTAAAGGTGCATGAGTGGTTTTTGGTTTGTTACGTGTGGTTGGCTGCGGCGCT
TGCAACAACTTCCATGCTTTCATACCTTTTCAGTTATGCGGCAAGGCTTGTATCGTCTTG
ATCGTGTTGTGGGTTTACTGTGTTGGTTACCTGATCAACGGTATCGGTTGGATAGATCAA
AGTTTCATTTCGCCTTGATCCACCTTGTTAAAGGAATGTTTTAACATTGTGGCGTGAGGT
GAACCCTGATGCGAGATCTCAAAGTCCCA-TTTCGCCTTGATCCACCTTGTTAAAATGAA
-TTTTTTAACATTGTGGCGTGAGGTGAACCATGATGCTGTCTCTTTGATCCACCTTGCTA
AATGAA-TCTTTTAACATTGTGGCACATCGAGCATTGCTTGGTCTCTTGCATACGGAACA
TATAGTGGGCATGGATCTAACGA-TTC-TTGTTTGCCCGCATATCANGCGTTCTCGCTTC
TCTANAACGACCTTGTGCTAACGTGTTGGCTTGTCCAT-CCGTAGTG-CTA-CGTCGAAG
AGGAATGTTA-CCTGG-TGATCCGC
>Thetero382b
TCGAACCCTGCAAAGCAGAACGACCCGTGAACACGTAAAAACAACTGAGCGTCGAGAGTG
GACCAAGGAATTTTTGAATACNCTCGATGCTTTGTCGATGTGCATTTACCTTTGTTC--T
TTTGGA-CTTGGTGAATGTGTCATTGGCGCAATAACAACCCCCGGCACAATGTGTGCCAA
GGAAAACTAAACTTAAGAAGGCTTGTTTT-ATGTTGC-CCCGTTTGCGGTGTGCTCATGG
AATGTGGCTTCTTTATAA-TTACAAACGACTCTCGGCAACGGATATCTCGGCTCACGCAT
CGATGAAGAACGTAGCAAAATGCGATACTTGGTGTGAATTGCAGAATCCCGTGAACCATC
GAGTTTTTGAACGCAAGTTGCGCCCGAAGCCTTTTGGCCGAGGGCACGTCTGCCTGGGCG
TCACGCATCGCGTCGCCTCCAACAAATATCTG-----------------TTGGGGGCGGA
TATTGGTCTCCCGTGCTCATGGTGTGGTTGGCCAAAATAAGAGTCCCTTCGATGGACGCA
CGAACTAGTGGTGGTCGTAAAAACCCTCGTTCTTTGTTCTGTGTTA---GTCGCAAGGAA
AAACTCTCTAAATACCC-CAATGTGTTGTCTTTGGATGACGCTTCGACC-GCGACCCCAG
-TCAGGCGTAAAGGTGCANGAGTGGTTTTTGGTTTGTTACGGGTGGTTGGGTGCGGCGCT
TNCAACAAMTTCCATGCTTTCATACCTCTTCAGTTATGCGGCAAGGCTTGTATCGTCTTG
ATCGTGTKGKGGGTTTACTGTGTTGGTTACATGATCAACGGTATCGGTTGGATAGATCAA
AGTTTCATTTTSCCTTGATCCACCTTGTTAAAGGAATATTTTAACATTGTGGCGTGAGGT
GAACCCTGATGCGAGATCTCAAAGTCCCA-TTTCGCCTTGATCCACCTTGTTAAAATGAA
-TTTTTTAACATTGTGGCATGAGGTGAACCATGATGCGGTCTCTTTGATCCACCTTGTTA
AAGGAA-TTTTTTAACATTGTGGCACATCGAGCATTGCTTCGTCTCGTGCATAAGGAACA
TATAGGGGGCATGGATCTAACGA-TTC-TTGTTTGCCCGCATATCACGCGTTCTCGCTTC
TCTAAAACGACCTTGTGCTA-TGTGTTGGCTTGTCCAT-CCGTAGTG-CTA-CGTCGAAG
AGGAATGTTA-CCTGG-TGATCCGC
>Thetero467
TCGAACCCTGCAAAGCAGAACGACCCGTGAACACGTAAAAACAACTGAGCGTCGAGAGTG
GACCAAGGAATTTTTGAATACACTCGATGCTTTGTCGATGTGCATTTACCTTTGTTC--T
TTTGGA-CTTGGTGAATGTGTCATTGGCGCAATAACAACCCCCGGCACAATGTGTGCCAA
GGAAAACTAAACTTAAGAAGGCTTGTTTT-ATGTTGC-CCCGTTTGCGGTGTGCTCATGG
AATGTGGCTTCTTTATAA-TTACAAACGACTCTCGGCAACGGATATCTCGGCTCACGCAT
CGATGAAGAACGTAGCAAAATGCGATACTTGGTGTGAATTGCAGAATCCCGTGAACCATC
GAGTTTTTGAACGCAAGTTGCGCCCGAAGCCTTTTGGCCGAGGGCACGTCTGCCTGGGCG
TCACGCATCGCGTCGCCTCCAACAAATATCTG-----------------TTGGGGGCGGA
TATTGGTCTCCNGTGCTCATGGTGTGGTTGGCCAAAATAAGAGTCCCTTCGATGGACGCA
CGAACTAGTGGTGGTCGTAAAAACCCTCGTTCTTTGTTCTGTGTTA---GTCGCAAGGAA
AAACTCTCTAAATACCC-CAATGTGTTGTCTTTGGATGACGCTTCGACC-GCGACCCCAG
-TCNGGCGTAAAGGTGCATGAGTGGTTTTTGGTTTGTTACGTGTGGTTGGCTGCGGCGCT
TGCAACAACTTCCATGCTTTCATACCTCTTCAGTTATGCGGCAAGGCTTGTATCGTCTTG
ATCGTGTTGTGGGTTTACTGTGTTGGTTACCTGATCTACGGTATCGGTTGGATAGATCAA
AGTTTCATTTCGCCTTGATCCACCTTGTTAAAGGAATATTTTAACATTGTGGCGTGAGGT
GAACCYTGATGCGAGATCTCAAAGTCCCA-TTTCGCCTTGATCCACCTTGTTAAAATGAA
-TTTTTTAACATTGTGGCATGAGGTGAACCATGATGCGGTCTCTTTGATCCACCTTGTTA
AAGGAA-TTTTTTAACATTGTGGCACATCGAGCATTGTATCGTCTCGTGCATAAGGTAYA
TATAGGGGGCATGGATCTAACGACTTC-TTGTTTGCCCGCATATCA-GCGTTCTCGCTTC
TCTAAAACGACCTTGTGCTA-TGTGTTGGCTTGTCCAT-CCGTAGTG-CTA-CGTCGAAG
AGGAATGTTA-CCTGG-TGATCCGC
>Ttchi414
TCGAACCCTGCAAAGCAGAACGACCTGTGAACACGTAAAAACAACTGAGCGTCGAGAGTG
GACCAAGGAATTTTTGAATACACTCGATGC-TTGTCGATGCGCATTTACCTTTGTTC--T
TTTGGA-CTTGGTGAATGTGTCATTGGCGCAATAACAACCCCCGGCACAATGTGTGCCAA
GGAAAACTAAACTTAAGAAGGCTTGTTTT-ATGTTGC-CCCGTTTGCGGTGTGCTCATGG
AACGTGGCTTCTTTATAA-TTACAAACGACTCTCGGCAACGGATATCTCGGCTCACGCAT
CGATGAAGAACGTAGCAAAATGCGATACTTGGTGTGAATTGCAGAATCCCGTGAACCATC
GAGTTTTTGAACGCAAGTTGCGCCCAAAGCCTTTTGGCCGAGGGCACGTCTGCCTGGGCG
TCACGCATCGCGTCGCCTCCAACAAATATCTG-----------------TTGGGGGCGGA
TATTGGTCTCCCGTGCTCATGGTGTGGTTGGCCAAAATAAGAGTCCCTTCGATGGACGCA
CGAACTAGTGGTGGTCGTAAAAACCCTCGTTCTTTGTTCTGTGTTA---GTCGCAAGGAA
AAACTCTCTAAATACCC-CAATGTGTTGTCTTTGGATGACGCTTCGACC-GCGACCCCAG
-TCNGGCGTAAAGGTGCATGAGTGGTTTTTGGTTTGTTACGTGTGGTTGGCTGCGGCGCT
TGCAACAACTTCCATGCTTTCATACCTCTTCAGTTATGCGGCAAGGCTTGTATCGTCTTG
ATCGTGTTGTGGGTTTACTGTGTTGGTTACCAGATCAACGGTATCGGTTGGATAGATCAA
AGTTTCATTTCGCCTTGATCCACCTTGTTAAAAGAATGTTTTAACATTGTGGCGTGAGGT
GAACCCTGATGCGAGATCTCAAAGTCCCA-TTTCGCCTTGATCCACCTTGTTAGAATGAA
-TTTTTTAACATTGTGGCCTGAGGTGAACCATGATGCGGTCTCTTTGATCCACCTTGTTA
AATGAA-TTTTTTAACATTGTGGCACATCGAGCACTGTATCGTCTCCTGCATAAGATAYA
TATAGGGGGCATGGATCTATCG-CTTC-CTGTTTGCTCGCATATCACGCGTTCTCGCTTC
TCTAAAACGACCTTGTGCTA-TGTGTTGGCTTGTCCAT-CCGTAGTG-CTA-CGTCGAAG
AGGAATGTTA-CCTGGTTGATCCGC
>Tfissulare351
TCGAACCCTGCAAAGCAGAACGACCCGTGAACACGTAAAAACAACTGAGCGTTGAGAGTG
GACCAAGGAATTTTTGAATACACTCGATGC-TTGTCGATGCGCATTTACCTTTGTTC--T
TTTGGA-CTTGGTGAATGTGTCATTGGCGCAATAACAACCCCCGGCACAATGTGTGCCAA
GGAAAACTAAACTTAAGAAGGCTTGTTTT-ATGTTGC-CCCGTTTGCGGTGTGCTCATGG
AACGTGGCTTCTTTATAA-TTACAAACGACTCTCGGCAACGGATATCTCGGCTCACGCAT
CGATGAAGAACGTAGCAAAATGCGATACTTGGTGTGAATTGCAGAATCCCGTGAACCATC
GAGTTTTTGAACGCAAGTTGCGCCCGAAGCCTTTTGGCCGAGGGCACGTCTGCCTGGGCG
TCACGCATCGCGTCGCCTCCAACAAATATCTG-----------------TTGGGGGCGGA
TATTGGTCTCCCGTGCTCATGGTGTGGTTGGCCAAAATAAGAGTCCCTTGGATGGACGCA
CGAACTAGTGGTGGTCGTAAAAACCCTCGTTCTTTGTTCTGTGTTA---GTTGCAAGGAA
AAACTCTCTAAATACCC-CAATGTGTTGTCTTTGGATGACGCTTCGACC-GCGACCCCAG
-TCAGGCGTAAAGGTGCATGAGTGGTTTTTGGTTTGTTACGTGTGGTTGGCTGCGGCGCT
TGCAACAACTTCCATGCTTTCATACCTCTTCAGTTATGCGGCAAGGCTTGTATCGTCTTG
ATCGTGTTGTGGGTTTACTGTGTTGGTTACCAGATCAACGGTATCGGTTGGATAGATCAA
AGTTTCATTTCGCCTTGATCCACCTTGTTAAAGGAATGTTTTAACATTGTGGCGTGAGGT
GAACCCTGATGCGAGATCTCAAAGTCCCA-TTTCGCCTTGATCCACCTTGTTAGAATGAA
-TTTTTTAACATTGTGGCGTGAGGTGAACCATGATGCGGTCTCTTTGATCCACCTTGTTA
AATGAA-TTTTTTAACATTGTGGCACATCGAGCACTGCTTGGTCTCTTGCATACGGAACA
TATAGTGGGCATGGATCTATCGA-TTC-TTGTTTGCCCGCATATCACGCGTTCTCGCTTC
TCTAAAACGAGCTTGTAACTATGTGTTGGCTTGTCCAT-CCGTAGTG-CTA-CGTCGAAG
AGGAATGTTACCCTGG-TGATCCGC
>Tcorymbosum757
TCGAACCCTGCAAAGCAGAACGACCCGTGAACACGTAAAAACAACTGAGCGTCGAGAGTG
GWCCAASGAATTTTTGAATACACTCGATGC-TTGTCGATGAGCATYTACCTYTGTTS--T
TTTGGA-CTTGGTGAATGTGTCATCGGCGCAATAACAACCCCCGGCACAAYGTGTGCCAA
GGAAAACTAAACTTAAGAAGGCTTGTTTT-ATGTTGC-CCCGTTTGCGGTGTGCTCATGG
AATGTGGCTTCTTTATAA-TTACAAMCGACTCTCGGCAACGGATATCTCGGCTCACGCAT
CGATGAAGAACGTAGCAAAATGCGATACTTGGTGTGAATTGCAGAATCCCGTGAACCATC
GAGTTTTTGAACGCAAGTTGCGCCCGAAGCCTYTTGGCCGAGGGCACGTCTYCCTGGGCG
TCACGCATCGCGTCGCCTCCAACAAAYATATG-----------------TTGGGGGCGGA
TATTGGTCTCCCGTGCTCATGGTGTGGTTGGCCAAAATAAGAGTCCCTTCGATGGACGCA
CGAACTAGTGGTGGTCGTAAAAACCCTCGTTCTTTGTTCTGTGTTA---GTCGCAAGGAA
TAACTCTTTAAATACCC-CAATGTGTTGTCTTTGGATGACGCTTCGACC-GCGACCCCAG
-TCAGGCGTAAAGGTGCATGAGTGGTTTTTGGTTTGTTACGTGTGGTTGGCTGCGGCGCT
TGCAACAACTTCCATGCTYTCATACCTCTTCAGTTACGCGTCAAGGCTTGTATCGTCTTG
ATTGTGTTGTGGGTTTACTGTGTTGGTTACCTGATCAACGGTATCGGTTGGATAGATCAA
AGTGTCATTTCGCCTTGATCCACCTTGTTAAAGGAATGTTTTAMCATTGTGGTGTGAGGT
GAACCCTGATGCGAGATCTCAAAGTCCCA-TTTCNCCTTGATCCACCTTGT-GAAATGAA
-TTTTTTAACATTGTGGCGTGAGGTGAACCATGATGCGGTCTCTTTGATCCACCTTGTTA
AAGGAA-TTTTTTAACATTGTGGCACATCGAGCACTGCTTNGTCTCTTGCATACGGAACA
TATAGNGGGCATGGATCTAACGA-TTC-TTGTTTGCCCGCATATCA-GCGTTCTCGCTTC
TCTAAAACGA-CTTGTGCTA-CGGGTTGGCTTGTCCAT-CCGTAGTG-CTA-CGTCGAAG
AGGAATGTTA-CCTGG-TGATCCGC
>Telongatum423
TCGAACCCTGCAAAGCAGAACGACCCGTGAACACGTAAAAACAACTGAGCGTCGAGAGTG
GACCAAGGAATTTTTGAATACACTCGATGCTTTGTCGATGTGCATTTACCTTTGTTC--T
TTTGGA-CTTGGTGAATGTGTCATCGGCGCAATAACAACCCCCGGCACAATGTGTGCCAA
GGAAAACTAAACTTAAGAAGGCTTGTTTT-ATGTTGC-CCCGTTTGCGGTGTGCTCATGG
AATGTGGCTTCTTTATAA-TTACAAACGACTCTCGGCAACGGATATCTCGGCTCACGCAT
CGATGAAGAACGTAGCAAAATGCGATACTTGGTGTGAATTGCAGAATCCCGTGAACCATC
GAGTTTTTGAACGCAAGTTGCGCCCGAAGCCTTTTGGCCGAGGGCACGTCTGCCTGGGCG
TCACGCATCGCGTCGCCTCCAACAAATATATG-----------------TTGGGGGCGGA
TATTGGTCTCCCGTGCTCATGGTGTGGTTGGCCAAAATAAGAGTCCCTTCGATGGACGCA
CGAACTAGTGGTGGTCGTAAAAACCCTCGTTCTTTGTTCTGTGTTA---GTCGCAAGGAA
TAACTCTTTAAATACCC-CAATGTGTTGTCTTTGGATGACGCTTCGACC-GCGACCCCAG
-TCAGGCGTAAAGGTGCATGAGTGGTTTTTGGTTTGTTACGTGTGGTTGGCTGCGGCGCT
TGCAACAACTTCCATGCTCTCATACCTCTTCAGTTACGCGTCAAGGCTTGTATCGTCTTG
ATTGTGTTGTGGGTTTACTGTGTTGGTTACCTGATCAATGGTATCGGTTGGATAGATCAA
AGTGTCATTTCGCCTTGATCCACCTTGTTAAAGGAATGTTTTAACATTGTGGCGTGAGGT
GAACCCTGATGCGAGATCTCAAAGTCCCA-TTTCGCCTTGATCCACCTTGT-GAAATGAA
-TTTTTTAACATTGTGGCGTGAGGTGAACCATGATGCGGTCTCTTTGATCCACCTTGTTA
AAGGAA-TTTTTTAACATTGTGGCACATCGAGCACTGCTTCGTCTNGTGCATAAGGAACA
TATAGGGGGCATGGATCTAACGA-TTC-TTGTTTGCCCGCATATCA-GCGTTCTCGCTTC
TCTAAAACGACCTTGTGCTA-CGTGTTGGCTTGTCCAT-CCGTAGTG-CTA-CGTCGAAG
AGGAATGTTA-CCTGG-TGATCCGC
>Ttranscauc427
TCGAACCCTGCAAAGCAGAACGACCCGTGAACACGTAAAAACAACTGAGCGTCGAGAGTG
GACCAAGGAATTTTTGAATACACTCGATGCTTTGTCGATGTGCATTTACCTTTGTTC--T
TTTGGA-CTTGGTGAATGTGTCATCGGCGCAATAACAACCCCCGGCACAATGTGTGCCAA
GGAAAACTAAACTTAAGAAGGCTTGTTTT-ATGTTGC-CCCGTTTGCGGTGTGCTCATGG
AATGTGGCTTCTTTATAA-TTACAAACGACTCTCGGCAACGGATATCTCGGCTCACGCAT
CGATGAAGAACGTAGCAAAATGCGATACTTGGTGTGAATTGCAGAATCCCGTGAACCATC
GAGTTTTTGAACGCAAGTTGCGCCCGAAGCCTTTTGGCCGAGGGCACGTCTGCCTGGGCG
TCACGCATCGCGTCGCCTCCAACAAATATATG-----------------TTGGGGGCGGA
TATTGGTCTCCCGTGCTCATGGTGTGGTTGGCCAAAATAAGAGTCCCTTCGATGGACGCA
CGAACTAGTGGTGGTCGTAAAAACCCTCGTTCTTTGTTCTGTGTTA---GTCGCAAGGAA
TAACTCTTTAAATACCC-CAATGTGTTGTCTTTGGATGACGC-TCGACC-GCGACCCCAG
-TCAGGCGTAAAGGTGCATGAGTGGTTTTTGGTTTGTTACGTGTGGTTGGCTGCGGCGCT
TGCAACAACTTCCATGCTCTCATACCTCTTCAGTTACGCGTCAAGGCTTGTATCGTCTTG
ATTGTGTTGTGGGTTTACTGTGTTGGTTACCTGATCAAYGGTATCGGTTGGATAGATCAA
AGTGTCATTTCGCCTTGATCCACCTTGTTAAAGGAATGTTTTAACATTGTGGYGTGAGGT
GAACCCTGATGCGAGATCTCAAAGTCCCA-TTTCGCCTTGATCCACCTTGT-GAAATGAA
-TTTTTTAACATTGTGGCGTGAGGTGAACCATGATGCGGTCTCTTTGATCCACCTTGTTA
AAGGAA-TTTTTTAACATTGTGGCACATCGAGCACTGCTTCGTCTCKTGCATANGGAACA
TATAGGGGGCATGGATCTAACGA-TTC-TTGTTTGCCCGCATATCA-GCGTTCTCGCTTC
TCTAAAACGACCTTGTGCTA-CGTGTTGGCTTGTCCAT-CCGTAGTG-CTA-CGTCGAAG
AGGAATGTTA-CCTGG-TGATCCGC
>Tmaritimum
TCGAACCCTGCAAAGCAGAACGACCCGTGAACACGTAAAAACAACTGAGCGTCGAGAGTG
GACCAAGGAATTTTTGAATACACTCGATGCTTTGTCGATGCGCATTTACTTTTGTTC--T
TTTGGA-CTTGGTGAATGTGTCATTGGCGCAATAACAACCCCCGGCACAATGTGTGCCAA
GGAAAACTAAACTTAAGAAGGCTTGTTTT-ATGTTGC-CCCGTTTGCGGTGTGCTCATGG
AACGTGGNTTCTTTATAA-TTACAAACGACTCTCGGCAACGGATATCTCGGCTCACGCAT
CGATGAAGAACGTAGCAAAATGCGATACTTGGTGTGAATTGCAGAATCCCGTGAACCATC
GAGTTTTTGAACGCAAGTTGCGCCCGAAGCCTTTTGGCCGAGGGCACGTCTGCCTGGGCG
TCACGCATCGCGTCGCCTCCAACAAATATTTG-----------------TTGGGGGCGGA
TATTGGTCTCCCGTGCTCATGGTGTGGTTGGCCAAAATAAGAGTCCCTTCGATGNACACA
CGAACTAGTGGTGGTCGTAAAAACCCTCGTTCNTTGTTCTGTGTTA---GTCGCAAGGAA
AAACTCTCTAAATACCC-CAATGTGTTGTCTTTGGATGACGCTTCGNCC-GCGATCCCAG
-GTAAGCGTAAAGGTGCATGAGTGGTATTTGGTTTGTTACGTGTGGTTGGCTGCGGCGCT
TGCAACAACTTCCATGCTTTCATACCTCTTCAGTTATGCGGCAAGGCTTGTATCGTCTTG
ATCGTGTTGTGGGTTTACTGTGTTGGTTACCTGATCAACGGTATCGGTTGGATAGATCAA
AGTTTCATTTTGCCTTGATCCACCTTGTTAAAGGAATGTTTTAACATTGTGGCTTGAGGT
GAACCCTGATGCGAGATCTCAAAGTCCCA-TTTCGCCTTGATCCACCTTGTTAAAATGAA
TTTTTTTAACATTGTGGCGTGAGGTGAACCATGATGCTGTCTCTTTGATCCACCTTGTTA
AATGAA-TTTTTTAACATTGTGGCACATCGAGCATTGCTTGGTCTCTTGCATACGGAACA
TATAGKGGGCATGGATCTAACGA-TTC-TTGTTTGCCCGCATATCA-GCGTTCTCGCTTC
TCTAAAACGA-CTTGTGCTAACGTGTTGGCTTGTCCAT-CCGTAGTG-CTA-CGTCGAAG
AGGAATGTTA-CCTGG-TGATCCGC
>Tperforatum
TCGAACCCTGCAAAGCAGAACGACCCGTGAACACGTAAAAACAACTGAGCGTCGAGAGTG
GACCAAGGAATTTTTGAATACACTCGATGCTTTGTCAATGTGCATTTACCTTTGTTC--T
TTTGGA-CTTGGTGAATGTGTCATTGGCGCAATAACAACCCCCGGCACAATGTGTGCCAA
GGAAAACTAAACTTAAGAAGGCTTGTTTT-ATGTTGC-CCCGTTTGCGGTGTGCTCATGG
AACGTGGCTTCTTTATAA-TTACAAACGACTCTCGGCAACGGATATCTCGGCTCACGCAT
CGATGAAGAACGTAGCAAAATGCGATACTTGGTGTGAATTGCAGAATCCCGTGAACCATC
GAGTTTTTGAACGCAAGTTGCGCCCGAAGCCTTTTGGCCGAGGGCACGTCTGCCTGGGCG
TCACGCATCGCGTCGCCTCCAACAANNNNNTG-----------------TTGGGGGCGGA
TATTGGTCTCCCGTGNNNATGGTGTGGTTGGCCAAAANAANAGTCCCTTCGATGGANNCA
CGAACTAGTGGTGGNNGTAAAAACCCTCGNTCTTTGTTCTGTGTTN---GTCGCAAGNAA
AAACTCNNNAAATACCC-CAATGTGTTGTCTTTGGATGACGCTTCGACC-GCGACCCCAG
-TCNGGCGTAAAGGTGCATGAGTGGTGTTTGGTTTGTTACGTGTGGTTGGCTGCGGCGCT
TGCAACAACTTCCATGCTTTCATACCTCTTCAGTTATGCGGCAAGGCTTGTATCGTCTTG
ATCGTGTTGTGGGTTTACTGTGTTGGTTACCTGATCAACGGTATCGGTTGGATAGATCAA
AGTTTCATTTTGCCTTGATCCACCTTGTTAAAGGAATGTTTTAACATTGTGGCWTGAGGT
GAACCCTGATGCGAGATCTCAAAGTCCCA-TTTCGCCTTGATCCACCTTGTTAAAATGAA
TTTTTTTAACATTGTGGCGTGAGGTGAACCATGATGCTGTCTCTTTGATCCACCTTGTTA
AATGAA-TTTTTTAACATTGTGGCACATCGAGCATTGCTTGGTCTCTTGCATACGGAACA
TATAGTGGGCATGGATCTAACGA-TTC-TTGTTTGCCCGCATATCA-GCGTTCTCGCTTC
TCTAAAACGA-CTTGTGCTA-CGTGTTGGCTTGTCCAT-CCGTAGTG-CTA-CGTCGAAG
AGGAATGCTA-CCTGGTTGATCCTG
>Tsevan369b
TCGAACCCTGCAAAGCAGAACGACCCGTGAACACGTAAAAACAACTGAGCGTCGAGAGTG
GACCAAGGAATTTTTGAATACACTCGATGCTTTGTCGATGTGCATTTACCTTTGTTC--T
TTTGGA-CTTGGTGAATGTGTCATTGGCGCAATAACAACCCCCGGCACAATGTGTGCCAA
GGAAAACTAAACTTAAGAAGGCTTGTTTT-ATGTTGC-CCCGTTTGCGGTGTGCTCATGG
AATGTGGCTTCTTTATAA-TTACAAACGACTCTCGGCAACGGATATCTCGGCTCACGCAT
CGATGAAGAACGTAGCAAAATGCGATACTTGGTGTGAATTGCAGAATCCCGTGAACCATC
GAGTTTTTGAACGCAAGTTGCGCCCGAAGCCTTTTGGCCGAGGGCACGTCTGCCTGGGCG
TCACGCATCGCGTCGCCTCCAACAAATATCTG-----------------TTGGGGGCGGA
TATTGGTCTCCTGTGCTCATGGTGTGGTTGGCCAAAATAAGAGTCCCTTCGATGGACGCA
CGAACTAGTGGTGGTCGTAAAAACCCTCGTTCTTTGTTCTGTGTTA---GTCGCAAGGAA
AAACTCTCTAAATACCC-CAATGTGTTGTCTTTGGATGACGCTTCGACC-GCGACCCCAG
-TCAGNCGTAAAGGCGCATGAGTGGTTTTTGGTTTGTTACGTGTGGTTGGCTGCGGCGCT
TGCAACAACTTCCATGCTTTCATACCTNCTCAGTTATGCGGCAAGGCTTGTATCGTCTTG
ATYGTGKTGNGGGTTTACTGTGTTGGTTACCTGATCARCGGTATCGGTGGGATAGATCAA
AGTTTCATTTCGCCGTGATCCACCCTGTTAAAGGAATATTTTMACATTGTGGCGAGAGGT
GAACCNANATGC--GATCTCAAAGTCCCA-TTTCGCCTTGATCCACCTTGTTAAAATGAA
-TTTTTTAACATTGTGGCATGAGGTGAACCATGATGCGGTCTCTTTGATCCACCTTGTTA
AAGGAA-TTTTTTAACATTGTGGCACATCGAGCATTGCTTCTTCTCGTGCATAAGGTATA
TATAGGGGGCATGGATCTAACGACTTC-CTGTTTGCCCGCATATCACGCGTTCTCGCTTC
TCTAAAACGACCTTGTGCTA-TGTGTTGGCTTGTCCAT-CCGTAGTG-CTAGCGTCGAAG
AGGAATGTTA-CCTGG-TGATCCGC
>Tdisciforme592
TCGAACCCTGCAAAGCAGAACGACCCGTGAACACGTAAAAACAACTGAGCGTCGAGAGTG
GACCAAGGAATTTTTGAATACACTCGATGC-TTGTCGATGTGCATTTAC-----------
-------CTTGGTGAATGTGTCATTGGCGCAATAACAACCCCCGGCACAATGTGTGCCAA
GGAAAACTAAACTTAAGAAGGCTTGTTTT-ATGTTGC-CCCGTTTGCGGTGTGCTCATGG
AATGTGGCTTCTTTATAA-TTACAAACGACTCTCGGCAACGGATATCTCGGCTCACGCAT
CGATGAAGAACGTAGCAAAATGCGATACTTGGTGTGAATTGCAGAATCCCGTGAACCATC
GAGTTTTTGAACGCAAGTTGCGCCCGAAGCCTTTTGGCCGAGGGCACGTCTGCCTGGGCG
TCACGCATCGCGTCGCCTCCAACAAACATTTG-----------------TTGGGGGCGGA
TATTGGTCTCCCGTGCTCATGGTGTGGTTGGCCAAAATAAGAGTCCCTTCGATGGACGCA
CGAACTAGTGGTGGTCGTAAAAACCCTCGTTCTTTGTTCTGTGTTA---GTCGCAAGGAA
AAACTCTTTAAATACCCA-AATGTGTTGTCTTTGGATGACACTTCGACC-GCGACCCCAG
-TCAGGCGTAAAGGTGCATGAGTGGTTTTTGGTTTGTTACGTGTGGTTGGCTGCGGCGCT
TGCAACAACTTCCATGCTTTCATACCTCTTCAGTTATGCGGCAAGGCTTGTATCGTCTTG
ATCGTNTNGNGGGTTTACTGTGTTGGTTACCTGATCAATGGTATCGGTTGGATAGATCAA
AGTGTCATTTCGCCTTGATCCACCTTGTTAAAGAAATTTTTTAACATTGTGGTGTGAGGT
GAATCCTGATGCGAGATCTCAAAGTCCCA-TTTCGCCTTGATCCACCTTGTTAAAGGAAT
-TCTTTTAACATTGTGGCGTGAGGTGAACCATGATGCGGTCTCTTTGATCCACCTTGTTA
AAGGTA-TTTTTTAACATTGTGGCACATCGAGCATTGCTTGGTCTCTTGCATACGGAACA
TACAGTGGGCATGGATCTAACGA-TTC-TTGTTTGCCCGCATATCA-GCGTTCTCGCTTC
TCTAAAACGACCCCGNGCTANNGGGTTGGCTTGTCCAT-CCATAGTG-CTA-CGTCGAAG
AGGAATGTTA-CCTGG-TGATCCGC
>Tsubnivale672
TCGAACCCTGCAAAGCAGAACGACCTGTGAACACGTAAAAACAACTGAGCGTCGAGAGTG
GACCAAGGAATTTTTGAATACACTCGATGC-TTGTCGATGCGCATTTACCTTTGTTC--T
TTTGGA-CTTGGTGAATGTGTCATTGGCGCAATAACAACCCCCGGCACAATGTGTGCCAA
GGAAAACTAAACTTAAGAAGGCTTGTTTT-ATGTTGC-CCCGTTTGCGGTGTGCTCATGG
AACGTGGCTTCTTTATAA-TTACAAACGACTCTCGGCAACGGATATCTCGGCTCACGCAT
CGATGAAGAACGTAGCAAAATGCGATACTTGGTGTGAATTGCAGAATCCCGTGAACCATC
GAGTTTTTGAACGCAAGTTGCGCCCGAAGCCTTTTGGCCGAGGGCACGTCTGCCTGGGCG
TCACGCATCGCGTCGCCTCCAACAAATATCTG-----------------TTGGGGGCGGA
TATTGGTCTCCCGTGCTCATGGTGTGGTTGGCCAAAATAAGAGTCCCTTCGATGGACGCA
CGAACTAGTGGTGGTCGTAAAAACCCTCGTTCTTTGTTCTGTGTTA---GTCGCAAGGAA
AAACTCTCTAAATACCC-CAATGTGTTGTCTTTGGATGACGCTTCGACC-GCGACCCCAG
-TCAGGCNTAAANGGGCACGAGNGGNTTTTGGNTTGTTACGNGTGGTTGGCTGCGGCGCT
TGCAACAACTTCCATGCTTTCATACCTCTTCAGTTATGCGGCAAGGCTTGTATCGTCTTG
ATCGTGTTGGGGGTTTACCGTGTTGGTTNCCNGATCAACGGTATCGGTTGGATAGATCNA
ANNTTCATTTCGCCTTGATCCCCCTTGTTAAAGGAANGTTTTAACAATGTGGCGGGAGGT
GAACCCTGATGCGAGATCTCAAAGTCCCA-TTTCGCCCTGATCCCCCTTGTTAGAATGAA
-TTTTTTAACCTTGTGGCCTGAGGTGAACCCTGANGCNGTCTCTTTGNTCCCCCTTGNTA
AAAGAANTTTTTTAACATTGTGGCACATCGAGCACTGCTTGGTCTCTTGCATACGGAACA
TATAGTGGGCATGGATCTATCGA-TTC-TTGTTTGCCCGCATATCA-GCGTTCTCGCTTC
TCTAAAACGA-CTTGTGCTA-TGTGTTGGCTTGTCCAT-CCGTAGTG-CTA-CGTCGAAG
AGGAATGTTACCCTGGTTGATCCGC
>Tinodorum600
TCGAACCCTGCAAAGCAGAACGACCCGTGAACACGTAAAAACAACTGAGCGTCGAGAGTG
GACCAAGGAATTTTTGAATNCCCTTGATGCTTTGTCGATGNGCATTTACCTTTGTTC--T
TTTGGA-CTTGGTGAATGTGTCATTGGCGCAATAACAACCCCCGGCACAATGTGTGCCAA
GGAAAACTAAACTTAAGAAGGCTTGTTTT-ATGTTGC-CCCGTTTGCGGTGTGCTCATGG
AAYGTGGCTTCTTTATAA-TTACAAACGACTCTCGGCAACGGATATCTCGGCTCACGCAT
CGATGAAGAACGTAGCAAAATGCGATACTTGGTGTGAATTGCAGAATCCCGTGAACCATC
GAGTTTTTGAACGCAAGTTGCGCCCGAAGCCTTTTGGCCGAGGGCACGTCTGCCTGGGCG
TCACGCATCGCGTCGCCTCCAACAAATATCTG-----------------TTGGGGGCGGA
TATTGGTCTCCYGTGCTCATGGTGTGGTTGGCCAAAATAAGAGTCCCTTCGATGGACGCA
CGAACTAGTGGTGGTCGTAAAAACCCTCGTTCTTTGTTCTGTGTTA---GTCGCAAGGAA
AAACTCTCTAAATACCC-CAATGTGTTGTCTTTGGATGACGCTTCGACC-GCGACCCCAG
-TCAGGCCNAAAANGGCNCNAGAGGGNTTTNGNTTGTTNCNCGTGGGTNGGTGCGGGGCT
TGCAACAAATTCCATCCTTTCATACCTCTTCAGTTATGCGGCAAGGCTTGTATCGTCTTG
ATCGTGGTGTGGGTTTACTGTGTTGGTTACCAGATCAACGGTATCGGTTGGATAGATCAA
AGTTTCATTNNCCCTTGATCCCCCTTGTTAAAAGNAAGTTTNACCATTGTGGGGNNGGGG
GANCCCGGATGCGAGATCTCAAAGTCCCA-TTTCCCCTNGATCCCCCTGGTNNAAATGAA
-TTTTTTACCATTGTGCCNTAAGGTGAACCATGATGCGGTCTCTTTGATCCCCCTTGTTA
AAGNAA-TTTTTTAACATTGTGGCACATCGAGCACTGCTTGGTCTCTTGCATACGGAACA
TATAGTGGGCATGGATCTATCGA-TTC-TTGTTTGCCCGCATATCA-GCGTTCTCGCTTC
TCTAAAACGA-CTTGTGACTATGTGTTGGCTTGTCCAT-CCGTAGTG-CTA-CGTCGAAG
AGGAATGTTACCCTGG-TGATCCGC
>Tmicrocephalum594
TCGAACCCTGCAAAGCAGAACGACCCGTGAACACGTAAAAACAACTGAGCGTCGAGAGTG
GACCAAGGAATTTTTGAATACACTCGATGCTTTGTCGATGTGCATTTACCTTTGTTC--T
TTTGGA-CTTGGTGAATGTGTCATCGGCGCAATAACAACCCCCGGCACAATGTGTGCCAA
GGAAAACTAAACTTAAGAAGGCTTGTTTT-ATGTTGC-CCCGTTTGCGGTGTGCTCATGG
AATGTGGCTTCTTTATAA-TTACAAACGACTCTCGGCAACGGATATCTCGGCTCACGCAT
CGATGAAGAACGTAGCAAAATGCGATACTTGGTGTGAATTGCAGAATCCCGTGAACCATC
GAGTTTTTGAACGCAAGTTGCGCCCGAAGCCTTTTGGCCGAGGGCACGTCTGCCTGGGNG
TCACGCATCGCGTCGCCTCCAACAAATATATG-----------------TTGGGGGCGGA
TATTGGTCTCCCGTGCTCATGGTGTGGTTGGCCAAAATAAGAGTCCCTTCGATGGACGCA
CGAACTAGTGGTGGTCGTAAAAACCCTCGTTCTTTGTTCTGTGTTA---GTCGCAAGGAA
TAACTCTTTAAATACCC-CAATGTGTTGTCTTTGGATGACGCTTCGACC-GCGACCCCAG
-TCAGGCGTAAAGGTGCACGAGTGGTTTTTGGTGTGTTACGTGTGGTGGGCTGCGGCGCT
TGCAACAACTTCCATGCTCTCATACCTCTTCAGATACGCGTCAAGGCTTGTATCGTCTTG
AKWGTGTGGTGGGTTTACTGTGTTGGTTACCTGATCAACGGTATCGGTTGGATAGATCAA
AGAGTCACTTTGCCCTGATCCACCTTGTTAAAGGAATGTTTTAACACTGTGGTGTGAGGT
GAACCCCGATGCGAGATCTCAAAGTCCCACTTTCGCCCTGATCCACCTTGTTA-AATGAA
-TTTTTTAACATTGTGGCGTGAGGTGAACCATGATGCGGTCTCTTTGATCCACCTTGTTA
AAGAAA-TTTTTTAACATTGTGGCACATCGAGCACTGCTTGGTCTCTTGCATACGGAACA
TATAGTGGGCATGGATCTAACGA-TTC-TTGTTTGCCCGCATATCA-GCGTTCTTGCTTC
TCTAAAACGA-CTTGTGCTAGCGTGTTGGCTTGTCCAT-CCGTAGTG-CTA-CGTCGAAG
AGGAATGT-A-CCTGG-TGATCCGC
>Tconocl262
TCGAACCCTGCAAAGCATAACGACCCGTGAACANGTAAAAACAAC-GAGCGTCGAGAGTG
GACCAAGGAATTTTTGAATACACTCGATGC-TTGTCGATGCGCATTTACCTGTGTTC--T
TTTGGA-CACGGTGAATGTGTCATTGGCGCAATAACAACCCCCGGCACAATGTGTGCCAA
GGAAAACTAAACTTAAGAAGGCTTGTTTT-ATGTTGC-CCCGTTTGCGGTGTGCTCATGG
AACGTGGCTTCTTTATAA-TTACAAACGACTCTCGGCAACGGATATCTCGGCTCACGCAT
CGATGAAGAACGTAGCAAAATGCGATACTTGGTGTGAATTGCAGAATCCCGTGAACCATC
GAGTTTTTGAACGCAAGTTGCGCCCGAAGCCTTTTGGCCGAGGGCACGTCTGCCTGGGCG
TCACGCATCGCGTCGCCTCCAACAATTATTTG-----------------TTGGGGGCGGA
TATTGGTCTCCCGTGCCCATGGTGTGGTTGGCCAAAAAAAGAGTCCCTTCGATGGATGCA
CGAACTAGTGGTGGTCGTAAAAACCCTCGTTCTTTGTTCTGTGTTT---GTCGCAAGGAA
AAACTCTCTAAATACCC-CAATGTGTTGTCTTTGGATGACGCTTCGACC-GCGACCCCAG
-TCCCGCGTAAAGGTGCATGAGTGGTTTTTGGTTTGTTACGTGTGGTTGGCTGCGGCGCT
TGCAACAACTTCCATGCTCTCATACCTCTTCAGTTACGCGTCAAGGCTTGTATCGTCTTG
ATCGTGTTGTGGGTTTACTGTGTTGGTTACCTGATCAACGGTATCGGTTGGATAGATCAA
AGTGTCATTTTGCCTTGATCCACCTTGTTAAAGGAATGTTTTAACATTGTGGTGTGAGGT
GAACCCTGTTGCGAGATCTCAAAGTCCCCATTTCGCCTTGATCCATCTTGTTA-AATGAA
-TTTTTTAACATTGTGGCGTGAGGTGAACCATGATGCGGTCTCTTTGATCCACCTTGTTA
AAAGGAGTTTTTTAACATTGTGGCACATCGAGCATTGCTTGGTCTCTTGCATACGGAACA
TATAGNGGGCATGTATCTAACGA-TTCTTTGTTTGCCCGCATATCA-GCGTTCTCGCTTC
TCTAAAACGA-CTTGTGCT--CGCGTTGGCTTGTCCAT-TCGTAATG-CTA-CGTCGAAG
AGGAATGTTA-CCTGG-TGATCCGC
>Tconocl264
TCGAACCCTGCAAAGCATAACGACCCGTGAACACGTAAAAACAAC-GAGCGTCGAGAGTG
GACCAAGGAATTTTTGAATACACTCGATGC-TTGTCGATGCGCATTTACCTGTGTTC--T
TTTGGA-CACGGTGAATGTGTCATTGGCGCAATAACAACCCCCGGCACAATGTGTGCCAA
GGAAAACTAAACTTAAGAAGGCTTGTTTT-ATGTTGC-CCCGTTTGCGGTGTGCTCATGG
AACGTGGCTTCTTTATAA-TTACAAACGACTCTCGGCAACGGATATCTCGGCTCACGCAT
CGATGAAGAACGTAGCAAAATGCGATACTTGGTGTGAATTGCAGAATCCCGTGAACCATC
GAGTTTTTGAACGCAAGTTGCGCCCGAAGCCTTTTGGCCGAGGGCACGTCTGCCTGGGCG
TCACGCATCGCGTCGCCTCCAACAATTATTTG-----------------TTGGGGGCGGA
TATTGGTCTCCCGTGCCCATGGTGTGGTTGGCCAAAAAAAGAGTCCCTTCGATGGATGCA
CGAACTAGTGGTGGTCGTAAAAACCCTCGTTCTTTGTTCTGTGTTT---GTCGCAAGGAA
AAACTCTCTAAATACCC-CAATGTGTTGTCTTTGGATGACGCTTCGACC-GCGACCCCAG
-TCAGGCGTAAAGGTGCATGAGTGGTTTTTGGTTTGTTACGTGTGGTTGGCTGCGGCGCT
TGCAACAACTTCCATGCTCTCATACCTCTTCAGTTACGCGTCAAGGCTTGTATCGTCTTG
ATCGTGTTGTGGGTTTACTGTGTTGGTTACCTGATCAACGGTATCGGTTGGATAGATCAA
AGTGTCATTTTGCCTTGATCCACCTTGTTAAAGGAATGTTTTAACATTGTGGTGTGAGGT
GAACCCTGTTGCGAGATCTCAAAGTCCCCATTTCGCCTTGATCCATCTTGTTA-AATGAA
-TTTTTTAACATTGTGGCGTGAGGTGAACCATGATGCGGTCTCTTTGATCCACCTTGTTA
AAAGGAGTTTTTTAACATTGTGGCACATCGAGCATTGCTATCTCTTGTGCATAAGGTAYA
TATAGGGGGCATGTATCTAACGA-TTC-TTGTTNGCCCGCATATCA-GCGTTCTCGCTTC
TCTAAAACGACCTTGTGATAN-GCGTTGGCTTGTCCAT-TCGTAATG-CTA-CGTCGAAG
AGGAATGTTA-CCTGG-TGATCCGC
>Ttempskyanum751nou
TCGAACCCTGCAAAGCAGNACGACCCGTGAACACGTAAAAACAACTGAGCGTCGAGAGTG
GACCAAGGAATTTTTGAATCCACTCGATGC-TTGTCGATGCGCATTTACCTTTGTTC--T
TTTGGACCTTGGTGAATGTGTCATTGGCGCAATAACAACCCCCGGCACAATGTGTGCCAA
GGAAAACTAAACTTAAGAAGGCTTGTTTT-ATGTTGC-CCCGTTTGCGGTGTGCTCATGG
AATGTGGCTTCTTTATAA-TTACAAACGACTCTCGGCAACGGATATCTCGGCTCACGCAT
CGATGAAGAACGTAGCAAAATGCGATACTTGGTGTGAATTGCAGAATCCCGTGAACCATC
GAGTTTTTGAACGCAAGTTGCGCCCGAAGCCTTTTGGCCGAGGGCACGTCTGCCTGGGCG
TCACGCATCGCGTCGCCTCCAACAAANATTTG-----------------TTGGGGGCGGA
TATTGGTCTCCCGTGCTCATGGTGTGGTTGGCCAAAATAAGAGTCCCTTCGATGGACGCA
CGAACTAGTGGTGGTCGTAAAAACCCTCGTTCTTTGTTCTGTGTTA---GTCGCAAGGAA
AAACTCTCTAAATACCCACAATGTGTTGTCTTTGGATGACGCTTCGACC-GCGACCCCAG
-TCAGGCGTAAAGGTGCATGAGTGGTTTTTGGTTTGTTACGTGTGGTTGGCTGCGGCGCT
TGCAACAACTTCCATGCTTTCATACCTCTTCAGTTATGCGGCAAGGCTTGTATCGTCTTG
ATCGTGTTGTGGGTTTACTGTGTTGGTTACCTGATCAACGGTATCGGTTGGATAGATCAA
AGTTTCATTTCGCCTTGATCCACCTTGTTAAAGGAATGTTTTAACATTGTGGCGTGAGGT
GAACCCTGATGCGAGATCTCAAAGTCCCA-TTTCGCCTTGATCCACCTTGTTAAAATGAA
-TTTTTTAACATTGTGGCGTGAGGTGAACCATGATGCGGTCTCTTTGATCCACCTTGTTA
AAGGAA-TTTTTTAACATTGTGGCACATCGAGCATTGCTTGGTCTCTTGCATACGGAACA
TATAGTGGGCATGGATCTAACGA-TTC-TTGTTTGCCCGCATATCA-GCGTTCTCGCTTC
TCTAAAACGA-CTTGTGCTA-CGTGTTGGCTTGTCCAT-CCGTAGTG-CTA-CGTCGAAG
AGGAATGTTACCCTGG-TGATCCGC
>Ttenuifolium722nou
TCGAACCCTGCAAAGCAGAACGACCCGTGAACACGTAAAAACAACTGAGCGTCGAGAGTG
GACCAAGGAATTTTTGAATACACTCGATGC-TTNNCGANGCGCATTTACCTTTGTTC--T
TTTGGACCTTGGTGAATGTGTCATTGGCGCAATAACAACCCCCGGCACAATGTGTGCCAA
GGAAAACTAAACTTAAGAAGGCTTGTTTT-ATGTTGC-CCCGTTTGCGGTGTGCTCATGG
AATGTGGCTTCTTTATAA-TTACAAACGACTCTCGGCAACGGATATCTCGGCTCACGCAT
CGATGAAGAACGTAGCAAAATGCGATACTTGGTGTGAATTGCAGAATCCCGTGAACCATC
GAGTTTTTGAACGCAAGTTGCGCCCGAAGCCTTTTGGCCGAGGGCACGTCTGCCTGGGCG
TCACGCATCGCGTCGCCTCCAACAAACATTTG-----------------TTGGGGGCGGA
TATTGGTCTCCCGTGCTCATGGTGTGGTTGGCCAAAATAAGAGTCCCTTCGATGGACGCA
CGAACTAGTGGTGGTCGTAAAAACCCTCGTTCTTTGTTCTGTGTTA---GTCGCAAGGAA
AAACTCTTTAAATACCC-CAATGTGTTGTCTTTGGATGACGCTTCGACC-GCGACCCCAG
-TCAGGCGTAAAGGTGCATGAGTGGTTTTTGGTTTGTTACGTGTGGTTGGCTGCGGCGCT
TGCAACAACTTCCATGCTTTCATACCTCTTCAGTTATGCGGCAAGGCTTGTATCGTCTTG
ATCGTGTTGTGGGTTTACTGTGTTGGTTACCTGATCAACGGTATCGGTTGGATAGATCAA
AGTGTCATTTCGCCTTGATCCACCTTGTTAAAGWAATTCTTTAACATTGTGGTGGGAGGT
GAATCCTGATGCGAGATCTGAAAGTCCCA-TTTCGCCTTGATCCACCTTGTTAAAGGAAT
-TCTTTTAACATTGTGGCGTGAGGTGAACCATGATGCGGTCTCTTTGATCCACCTTGTTA
AAGGAA-TTTTTTAACATTGTGGCACATCGAGCATTGCTTGGTCTCTTGCATACGGAACA
TACAGTGGGCATGGATCTAACGA-TTC-TTGTTTGCCCGCATATCAGGCGTTCTCGCTTC
TCTAAAACGA-CTTGCGCTA-TGTGTTGGCTTGTCCAT-CCATAGTG-CTA-CGTCGAAG
ATGAATGTTNNNNNNNNNNNNNNNN
